# Supplementary material for: Integrated analysis of whole blood oxylipin and cytokine responses after bacterial, viral, and T cell stimulation reveals new immune networks
Source: iScience. 2023 Jul 18;26(8):107422. doi: 10.1016/j.isci.2023.107422 (PMC10415927; doi:10.1016/j.isci.2023.107422)
Supplement: Table S2. List of oxylipins analyzed in the study as described in the paragraph Oxylipin analysis — Analyzed by LC-ESI(−)-MS/MS in the Truculture supernatants of healthy donors (MS platform #1,6500 QTRAP mass-spectrometer, Sciex) and of patients with latent or active tuberculosis (indicated with∗, MS platform #2, G6460 Triple quadrupole mass-spectrometer, Agilent technologies). [file mmc2.xlsx]

## Sheet: Feuil1
Parent PUFA	Oxylipine
Mead acid (20:3 n-9)	5-HETrE*
Oleic Acid (18:1 n-9)	9(10)-Ep-stearic acid*
	9,10-DiH-stearic acid*
Linoleic Acid (LA; 18:2 n-6)	9-HODE*
	10-HODE*
	12-HODE*
	13-HODE*
	15-HODE*
	9-oxo-ODE*
	13-oxo-ODE*
	9(10)-EpOME*
	12(13)-EpOME*
	9,10-DiHOME*
	12,13-DiHOME*
	9,10,11-TriHOME*
alpha-Linolenic Acid (ALA; 18:3 n-3)	9-HOTrE*
	13-HOTrE*
	9-oxo-OTrE*
	13-oxo-OTrE*
	9(10)-EpODE*
	12(13)-EpODE*
	15(16)-EpODE*
	9,10-DiHODE*
	12,13-DiHODE*
	15,16-DiHODE*
	9,10,11-TriHODE*
	9,10,13-TriHODE*
	9,12,13-TriHODE*
gamma-Linolenic Acid (GLA; 18:3 n-6)	13-gamma-HOTrE*
dihomo-gamma-Linolenic Acid (DGLA; 20:3 n-6)	8-HETrE*
	12-HETrE
	15-HETrE*
	PGD1
	PGE1
	13,14-dihydro-15-keto-PGE1
	PGF1α*
	15-keto-PGF1α
	TxB1
	2,3-dinor-TxB1
	15-F1t-IsoP (8-iso-PGF1α)
Arachidonic Acid (ARA; 20:4 n-6)	5-HETE*
	8-HETE*
	9-HETE*
	11-HETE*
	12-HETE*
	15-HETE*
	16-HETE*
	17-HETE*
	18-HETE*
	19-HETE*
	20-HETE*
	12-HHTrE*
	tetranor-12-HETE*
	12-oxo-ETE
	15-oxo-ETE*
	12-oxo-LTB4*
	5(S),12(S)-DiHETE
	5(S),15(S)-DiHETE*
	8(S),15(S)-DiHETE*
	LTB4*
	6-trans-LTB4*
	6-trans-12-epi-LTB4*
	5(S),6(R)-DiHETE*
	5(S),6(S)-DiHETE*
	20-OH-LTB4*
	20-COOH-LTB4*
	18-COOH-dinor-LTB4
	LxA4*
	6(S)-LxA4
	15(R)-LXA4
	LxB4
	8(9)-EpETrE
	11(12)-EpETrE*
	14(15)-EpETrE*
	5,6-DiHETrE*
	8,9-DiHETrE*
	11,12-DiHETrE*
	14,15-DiHETrE*
	PGB2*
	PGD2
	PGE2
	13,14-dihydro-15-keto-tetranor-PGE2
	20-OH-PGE2
	6-keto-PGF1α*
	11β-PGF2α
	13,14-dihydro-15keto-PGF2α
	PGJ2
	15-deoxy-PGJ2
	TxB2
	2,3-dinor-TxB2
	11-dehydro-TxB2
	5(R,S)-5-F2t-IsoP (5-iPF2α-VI)*
	15-F2t-IsoP (8-iso-PGF2α)*
	2,3-dinor-15-(R,S)-15-F2t-IsoP *
	15-oxo-15-F2t-IsoP
	13,14-dihydro-15-oxo-15-F2t-IsoP
	20-COOH-ARA*
	11,12,15-TriHETrE
Eicosapentaenoic Acid (EPA; 20:5 n-3)	5-HEPE*
	8-HEPE*
	9-HEPE*
	11-HEPE*
	12-HEPE*
	15-HEPE*
	18-HEPE*
	19-HEPE
	20-HEPE
	LTB5
	LxA5
	RvE1
	RvE2
	18(S)-RvE3
	RvE3
	8(9)-EpETE*
	11(12)-EpETE
	14(15)-EpETE*
	17(18)-EpETE*
	5,6-DiHETE*
	8,9-DiHETE*
	11,12-DiHETE*
	14,15-DiHETE*
	17,18-DiHETE*
	PGB3*
	PGD3
	PGE3
	Δ17-6-keto-PGF1α
	TxB3
	11-dehydro-TxB3
	15-F3t-IsoP (8-iso-PGF3α)
	12-OH-17(18)-EpETE
Docosapentaenoic Acid (DPA; 22:5 n-3)	7(S),17(S)-DiH-n3DPA*
Docosahexaenoic Acid (DHA; 22:6n3)	4-HDHA*
	7-HDHA*
	8-HDHA*
	10-HDHA*
	11-HDHA*
	13-HDHA*
	14-HDHA
	16-HDHA*
	17-HDHA
	20-HDHA*
	21-HDHA
	22-HDHA
	4-oxo-DHA*
	17-oxo-DHA*
	RvD1
	17(R)-RvD1
	RvD2
	RvD3
	17(R,S)-RvD4*
	RvD5*
	2001-03-01
	7-epi-MaR1
	MaR2*
	(N)PD1*
	PDx*
	7(8)-EpDPE
	10(11)-EpDPE*
	13(14)-EpDPE
	16(17)-EpDPE*
	19(20)-EpDPE
	4,5-DiHDPE
	7,8-DiHDPE*
	10,11-DiHDPE*
	13,14-DiHDPE*
	16,17-DiHDPE*
	19,20-DiHDPE*
