# Supplementary material for: Integrated analysis of whole blood oxylipin and cytokine responses after bacterial, viral, and T cell stimulation reveals new immune networks
Source: iScience. 2023 Jul 18;26(8):107422. doi: 10.1016/j.isci.2023.107422 (PMC10415927; doi:10.1016/j.isci.2023.107422)
Supplement: Table S3. Descriptive statistics of the raw data presented in the Method Detail part — Median (lower/upper quartiles], CV and p-value (paired sample Wilcoxon test, stimulated vs. Null, FDR adjusted). Significance threshold: ∗p < 0.001. [file mmc3.xlsx]

## Sheet: Feuil1
Table S3
	Null							BCG									LPS									SEB									Influnenza									Poly_IC
metric	variance	standard_deviation	median	mean	cv	q1	q3	variance	standard_deviation	median	mean	cv	q1	q3	fdr_adjusted_wilcox	significance	variance	standard_deviation	median	mean	cv	q1	q3	fdr_adjusted_wilcox	significance	variance	standard_deviation	median	mean	cv	q1	q3	fdr_adjusted_wilcox	significance	variance	standard_deviation	median	mean	cv	q1	q3	fdr_adjusted_wilcox	significance	variance	standard_deviation	median	mean	cv	q1
(N)PD1	0.00885076	0.0940785	0.152643	0.150518	62.5031	0.0595742	0.233126	0.0121862	0.110391	0.174749	0.169422	65.1575	0.0466199	0.234433	0.941199		0.0140597	0.118574	0.147066	0.153042	77.4778	0.0597781	0.196908	0.784332		0.0103406	0.101689	0.170177	0.171434	59.3163	0.0797738	0.249372	0.568395		0.00673493	0.0820666	0.162138	0.140081	58.585	0.0356251	0.198008	0.963611		0.00729454	0.0854081	0.145104	0.131113	65.1407	0.0391166
10(11)-EpDPE	0.000891558	0.029859	0.0441893	0.0489904	60.9486	0.0302167	0.0546845	0.000523315	0.0228761	0.0435807	0.0483758	47.2883	0.0331757	0.0595207	0.987867		0.000493528	0.0222155	0.0433228	0.0457132	48.5976	0.0320609	0.0505502	0.393369		0.000432411	0.0207945	0.0304948	0.0350003	59.4124	0.0216199	0.0402377	0.037838	*	0.000260357	0.0161356	0.0379434	0.0391813	41.1818	0.0262928	0.0455415	0.173726		0.000811028	0.0284785	0.0338732	0.0441874	64.4496	0.0284293
10-HDHA	0.011271	0.106165	0.204165	0.242955	43.6974	0.175374	0.273053	0.0533425	0.23096	0.281645	0.331853	69.5971	0.226427	0.351975	0.0535434		0.0271997	0.164923	0.407818	0.443524	37.1848	0.332624	0.504195	0.000157976	***	0.00525274	0.0724758	0.107462	0.11662	62.1469	0.0739796	0.123376	0.0038056	**	0.00530508	0.072836	0.142135	0.161802	45.0156	0.115411	0.194502	0.00462669	**	0.0174853	0.132232	0.229047	0.256991	51.4541	0.172438
10-HODE	2.80261	1.6741	3.62263	3.62134	46.2288	2.50965	4.704	34.3382	5.85988	3.83802	4.98525	117.544	2.69096	5.35795	0.722934		10.6136	3.25785	3.68863	4.84622	67.2245	2.17842	6.89586	0.240526		4.05249	2.01308	2.50334	3.04868	66.0313	1.79496	3.99907	0.520575		28.6726	5.35468	3.22657	4.47924	119.544	1.90572	4.57035	0.857364		15.9143	3.98927	2.72406	3.83306	104.075	1.77495
11(12)-EpETrE	0.00802499	0.0895823	0.162696	0.178121	50.2931	0.114499	0.215346	0.0176045	0.132682	0.145745	0.189248	70.11	0.117525	0.20539	0.983423		0.00840035	0.0916534	0.126349	0.163381	56.098	0.107891	0.183994	0.30543		0.00916346	0.095726	0.109117	0.132294	72.3587	0.0613659	0.16021	0.0361514	*	0.0148534	0.121874	0.129132	0.162057	75.2049	0.0718994	0.191605	0.857364		0.0160906	0.126849	0.15212	0.16188	78.3598	0.106737
11.12-DiHETrE	0.00182649	0.0427374	0.164153	0.160363	26.6504	0.135999	0.187841	0.00208834	0.0456984	0.151896	0.154976	29.4874	0.117873	0.185593	0.518426		0.0013569	0.0368362	0.140383	0.148922	24.7352	0.122484	0.169533	0.0485934	*	0.00176886	0.0420579	0.153689	0.160015	26.2837	0.127521	0.182631	0.460725		0.00228142	0.0477642	0.152052	0.163462	29.2203	0.131201	0.20399	0.903932		0.00219504	0.0468513	0.149721	0.161576	28.9964	0.130244
11-HDHA	0.0521877	0.228446	0.608795	0.679164	33.6364	0.548683	0.755795	0.640445	0.800278	0.952209	1.06206	75.3512	0.726175	1.03417	0.00535413	**	0.396378	0.629586	1.50252	1.63419	38.5259	1.20334	1.89116	0.000157976	***	0.0451125	0.212397	0.320918	0.364677	58.2425	0.24385	0.410987	0.0038056	**	0.0541101	0.232616	0.383867	0.49661	46.8408	0.351519	0.560534	0.00620208	**	0.114085	0.337764	0.724793	0.778255	43.4002	0.562602
11-HEPE	0.00313819	0.0560195	0.0888632	0.0912506	61.3908	0.0551077	0.123316	0.0123518	0.111139	0.119259	0.136876	81.1968	0.095904	0.142897	0.0297014	*	0.0059409	0.0770772	0.141282	0.141716	54.3885	0.100027	0.167841	0.0261502	*	0.00147282	0.0383773	0.0518705	0.0560381	68.4843	0.0283048	0.0773386	0.089768		0.00198904	0.0445986	0.0482535	0.0607123	73.459	0.0286712	0.0906998	0.168323		0.00858403	0.09265	0.0510177	0.0761355	121.691	0.0417162
11-HETE	0.430337	0.656001	1.86452	1.80846	36.2741	1.46519	2.23921	3.96887	1.9922	3.66355	4.11311	48.4355	3.23054	4.49332	0.000261828	***	1.70812	1.30695	4.0685	4.28428	30.5058	3.43049	5.55988	0.000157976	***	1.09733	1.04754	1.59932	1.95988	53.449	1.27505	2.67939	0.766778		0.860099	0.927415	1.12762	1.3536	68.515	0.858888	1.65076	0.103262		1.55131	1.24552	1.15997	1.37956	90.2837	0.732309
12(13)-EpOME	34.0961	5.83919	11.3379	13.519	43.1923	10.0445	15.6119	43.356	6.58453	11.4657	14.5165	45.359	10.0185	16.4531	0.987867		44.525	6.67271	13.5298	15.6493	42.639	11.0209	21.3709	0.218418		25.5815	5.05781	12.0468	13.6125	37.1557	10.3531	15.8993	0.671162		29.947	5.47239	12.373	13.6598	40.062	10.2761	17.0165	0.706869		15.0118	3.87451	11.7097	13.3039	29.1231	10.4855
12.13-DiHOME	3.01395	1.73607	5.38674	5.70832	30.413	4.65752	6.02949	1.75326	1.32411	5.18097	5.41125	24.4695	4.63429	5.66595	0.619064		1.38337	1.17617	4.64436	4.87673	24.1179	4.23884	5.10849	0.0275995	*	3.20475	1.79018	5.32199	5.52826	32.3824	4.11357	6.52166	0.727259		1.61454	1.27064	5.35452	5.35949	23.7083	4.39759	6.03219	0.706869		1.77847	1.33359	4.94595	5.26896	25.3103	4.36398
12-HEPE	3.91688	1.97911	3.64737	3.82486	51.7434	2.24753	4.89228	28.5684	5.34495	4.50237	5.59039	95.6095	3.39445	5.62877	0.0212288	*	18.0206	4.24507	6.04424	7.26598	58.424	4.48361	8.92301	0.000157976	***	1.39554	1.18133	1.14367	1.57614	74.9506	0.814963	1.86245	0.00222271	**	2.477	1.57385	1.92697	2.34846	67.0161	1.44148	2.58307	0.00233123	**	6.40297	2.53041	3.37771	3.94308	64.1734	2.1002
12-HETE	94.724	9.73262	25.045	27.783	35.0309	21.0653	36.3798	294.144	17.1506	32.9543	37.0147	46.3347	27.6246	44.3857	0.0220104	*	221.11	14.8698	48.7204	47.7207	31.16	36.1052	57.7413	0.000157976	***	82.7658	9.09757	12.4009	14.0938	64.55	8.51639	15.8331	0.00430885	**	38.1537	6.17687	17.366	17.9141	34.4805	11.9653	22.561	0.00170498	**	149.638	12.2327	26.4666	27.7704	44.0494	17.8713
12-HETrE	0.698412	0.835711	1.59425	1.72968	48.3158	1.05976	2.24214	0.470643	0.686034	2.08287	2.10132	32.6478	1.42433	2.56474	0.111197		1.45944	1.20807	3.04878	2.98321	40.4958	2.1281	3.75932	0.000157976	***	0.124155	0.352356	0.672173	0.744025	47.3581	0.478193	0.92255	0.00222271	**	0.116875	0.341869	1.0521	1.03634	32.988	0.787604	1.27808	0.00310571	**	0.382211	0.618232	1.52807	1.62804	37.9741	1.25735
12-HHTrE	2.07488	1.44045	2.14672	2.476	58.1764	1.4655	2.99775	103.972	10.1967	20.3084	22.9254	44.4776	16.2328	24.8328	0.000261828	***	120.36	10.9709	22.0212	24.0837	45.5532	16.0169	31.0599	0.000157976	***	43.5517	6.59937	4.75548	7.95708	82.9371	3.5038	9.60705	0.00478269	**	0.20977	0.458007	0.823048	0.910283	50.3148	0.643476	1.10432	0.000747469	***	0.15298	0.391127	0.863737	0.944083	41.4293	0.696753
12-HODE	1.23298	1.1104	2.49322	2.52794	43.925	1.74032	3.28096	14.4097	3.79601	2.65761	3.39285	111.882	1.82516	3.5801	0.776256		4.98012	2.23162	2.50535	3.32214	67.174	1.50985	4.83988	0.27177		2.00106	1.41459	1.71802	2.16787	65.2524	1.29361	2.94331	0.527148		13.6043	3.6884	2.11307	3.15065	117.068	1.32262	3.25517	0.849355		6.89949	2.62669	2.07177	2.6781	98.0801	1.23453
12-oxo-ETE	0.0573128	0.239401	0.542867	0.571851	41.8642	0.414154	0.643323	0.031471	0.177401	0.689626	0.649424	27.3166	0.496815	0.794126	0.210532		0.139337	0.373279	0.752934	0.812329	45.9517	0.595074	1.04398	0.00440649	**	0.0634222	0.251838	0.35614	0.419705	60.0035	0.256713	0.401559	0.101952		0.0141366	0.118897	0.403079	0.411196	28.915	0.345856	0.487116	0.0516509		0.0160802	0.126808	0.529605	0.536954	23.6161	0.442914
13-HDHA	0.00692337	0.0832068	0.126358	0.142634	58.336	0.0970571	0.156262	0.128608	0.358619	0.246337	0.325845	110.058	0.230975	0.304054	0.000615026	***	0.00968197	0.098397	0.260824	0.276273	35.6159	0.19866	0.324468	0.000157976	***	0.0059195	0.0769383	0.0891714	0.108471	70.93	0.0676149	0.135052	0.119805		0.00454578	0.0674224	0.0861079	0.0920215	73.2681	0.0439425	0.112695	0.0358555	*	0.00626111	0.0791271	0.0864071	0.113516	69.7055	0.0594376
13-HODE	194.768	13.9559	67.2896	66.7466	20.9088	55.3135	74.9465	168.923	12.997	73.7292	76.5145	16.9864	66.9745	84.2929	0.00620208	**	261.385	16.1674	81.6999	79.341	20.3771	70.4345	86.287	0.000999097	***	269.454	16.4151	63.9837	63.9748	25.6586	55.9694	74.9635	0.460725		459.228	21.4296	55.499	61.0576	35.0974	47.6495	67.4106	0.103262		427.371	20.673	61.9697	64.0234	32.2897	50.6041
13-HOTrE	0.482315	0.694489	2.53791	2.66251	26.084	2.14792	3.06675	0.355769	0.596464	2.8461	3.02174	19.7391	2.71868	3.32167	0.0323243	*	1.17971	1.08615	3.1919	3.35774	32.3475	2.92964	3.70411	0.000283449	***	0.763186	0.873605	2.41774	2.49438	35.023	2.00728	2.86244	0.36926		0.438976	0.662552	2.20639	2.36918	27.9654	1.9289	2.77634	0.0131439	*	0.460586	0.678665	2.40018	2.62353	25.8684	2.18394
13-oxo-ODE	2.53119	1.59097	4.58854	4.66519	34.103	3.25059	5.84017	12.1327	3.48321	4.32303	5.22338	66.6849	3.5543	5.41745	0.983423		6.09406	2.46861	4.59725	5.24821	47.0372	3.18935	7.39554	0.628119		2.87689	1.69614	3.94742	4.20798	40.3077	2.94597	5.04335	0.413659		14.1071	3.75594	4.12031	4.87442	77.0541	3.10963	4.91951	0.963611		7.42869	2.72556	4.09094	4.68698	58.1518	3.35786
14(15)-EpETrE	0.0118895	0.109039	0.256349	0.252034	43.2637	0.160973	0.31703	0.0224324	0.149774	0.184257	0.247728	60.4592	0.156133	0.278585	0.883329		0.0105764	0.102842	0.219312	0.21224	48.4554	0.1219	0.261486	0.134528		0.0163672	0.127934	0.154109	0.191724	66.7284	0.124169	0.210758	0.0454631	*	0.0174357	0.132044	0.173795	0.224678	58.7706	0.131706	0.302276	0.670391		0.020413	0.142874	0.178911	0.218311	65.4453	0.131084
14-HDHA	2.93183	1.71226	3.19156	3.7261	45.9532	2.62379	4.15691	17.1297	4.1388	4.6546	5.35479	77.2916	3.43282	5.5734	0.0323243	*	8.40132	2.8985	6.61384	7.14971	40.5401	4.86706	8.38644	0.000157976	***	1.05928	1.02921	1.49915	1.65471	62.1991	0.99227	1.83516	0.00222271	**	1.11002	1.05357	2.06036	2.33938	45.0365	1.66721	2.97795	0.0026471	**	3.68691	1.92013	3.4726	3.81679	50.3075	2.49282
15(16)-EpODE	1.02161	1.01075	3.20117	3.35096	30.1629	2.59734	3.82477	2.54424	1.59507	3.10642	3.55834	44.8262	2.40515	3.73493	0.764042		2.12714	1.45847	3.44253	3.61353	40.3614	2.65746	3.87917	0.473612		2.05102	1.43214	3.25244	3.5591	40.2389	2.6129	3.88539	0.33861		1.66483	1.29028	3.49462	3.54304	36.4174	2.67868	3.98502	0.540882		0.995587	0.997791	3.21761	3.39037	29.4301	2.61234
15.16-DiHODE	0.40193	0.633979	1.78136	1.98285	31.9731	1.56016	2.40088	0.56538	0.751917	1.8317	1.99734	37.646	1.44727	2.37567	0.85952		0.477894	0.691299	1.7364	1.92217	35.9645	1.56242	2.31457	0.240526		0.503182	0.709353	2.06558	2.01698	35.1692	1.42122	2.31344	0.527148		0.536477	0.732446	1.78469	1.97118	37.1577	1.48602	2.34797	0.841979		0.544869	0.738153	1.96399	1.99834	36.9383	1.41921
15-HEPE	0.0956673	0.309301	0.763028	0.772244	40.0523	0.600746	0.845945	0.060286	0.245532	0.746296	0.817159	30.047	0.660441	1.00986	0.871455		0.112075	0.334776	0.771291	0.893685	37.4601	0.672571	1.03003	0.0625255		0.0619275	0.248852	0.51086	0.578426	43.0223	0.434791	0.606242	0.023605	*	0.0546036	0.233674	0.63185	0.653058	35.7815	0.451952	0.748893	0.47282		0.114553	0.338457	0.685983	0.749203	45.1756	0.55245
15-HETE	1.1173	1.05703	3.25859	3.16699	33.3763	2.41303	3.81026	3.19722	1.78808	4.55182	5.0892	35.1348	4.2477	5.43316	0.000261828	***	1.05021	1.0248	4.26944	4.31548	23.747	3.56849	5.1811	0.000872188	***	3.72139	1.92909	2.36658	2.84706	67.7573	1.73956	3.20247	0.114843		0.959507	0.979544	1.69082	2.03235	48.1977	1.49576	2.32439	0.00595409	**	2.24717	1.49906	1.96792	2.20821	67.8856	1.46452
15-HETrE	0.0495084	0.222505	0.701469	0.701098	31.7366	0.521073	0.844704	0.0872544	0.295389	1.0015	1.06766	27.6668	0.875699	1.16976	0.000261828	***	0.0761499	0.275953	1.13451	1.11704	24.704	0.997744	1.22291	0.000157976	***	0.059422	0.243766	0.550717	0.589953	41.3196	0.419283	0.654951	0.0454631	*	0.0971023	0.311612	0.450144	0.54386	57.2965	0.40979	0.556136	0.0536448		0.190969	0.437	0.511456	0.594656	73.4879	0.474358
15-HODE	0.200056	0.447277	0.624667	0.805542	55.5249	0.531805	1.06942	0.210781	0.459109	0.638011	0.776387	59.1341	0.488978	0.975102	0.162518		0.158665	0.398328	0.575542	0.697916	57.0739	0.424025	0.824791	0.00372131	**	0.22878	0.47831	0.594544	0.796165	60.0767	0.505838	1.03618	0.296702		0.277254	0.526549	0.600008	0.815695	64.5522	0.465624	1.03546	0.0516509		0.225129	0.474478	0.618573	0.795142	59.6721	0.483658
17.18-DiHETE	0.00841083	0.0917106	0.152795	0.177037	51.803	0.119119	0.190051	0.0108266	0.104051	0.158905	0.182852	56.9045	0.101905	0.208949	0.957625		0.00863784	0.09294	0.150465	0.176304	52.7157	0.117881	0.184011	0.736294		0.00731835	0.0855474	0.154225	0.182995	46.7484	0.128433	0.224385	0.793837		0.00741662	0.0861198	0.15363	0.178067	48.3637	0.133215	0.197844	0.857364		0.0117126	0.108225	0.156461	0.184664	58.6061	0.099584
18-HEPE	0.0104775	0.10236	0.164719	0.189633	53.9779	0.128777	0.214313	0.0180781	0.134455	0.221659	0.248893	54.021	0.173853	0.272421	0.0514096		0.00837652	0.0915233	0.230038	0.255288	35.851	0.181996	0.297917	0.0128889	*	0.0105611	0.102767	0.187959	0.203643	50.4643	0.128508	0.241885	0.253944		0.0127807	0.113052	0.16657	0.192128	58.8419	0.134267	0.22996	0.849355		0.0331785	0.18215	0.165326	0.204567	89.0418	0.107094
19.20-DiHDPE	0.0169852	0.130327	0.37269	0.389247	33.4819	0.315145	0.47172	0.0221524	0.148837	0.333152	0.385663	38.5924	0.270374	0.459682	0.895126		0.0149472	0.122259	0.356142	0.366027	33.4015	0.29773	0.467151	0.224201		0.018284	0.135218	0.396641	0.412942	32.7452	0.322602	0.469416	0.858366		0.018786	0.137062	0.361338	0.389279	35.2092	0.25841	0.439862	0.849355		0.0254298	0.159467	0.34917	0.394316	40.4415	0.271085
20-COOH-ARA	4.03839	2.00957	5.42129	5.64779	35.5816	4.38776	6.63881	6.06324	2.46237	5.51512	5.86886	41.9564	3.99413	6.31642	0.460041		3.21957	1.79432	6.25144	5.8668	30.5842	4.36145	7.0222	0.30543		5.33268	2.30926	5.36496	6.00248	38.4718	4.63454	6.90749	0.253944		4.73489	2.17598	5.78256	6.0012	36.2591	4.45342	7.40263	0.0516509		5.62648	2.37202	5.76563	5.82595	40.7147	4.05497
20-COOH-LTB4	0.186465	0.431815	1.03159	0.950106	45.4492	0.574593	1.24775	11.604	3.40647	6.24601	6.27496	54.2867	4.41076	7.94629	0.000261828	***	0.0738804	0.271809	0.452527	0.486835	55.8319	0.308389	0.653675	0.000817126	***	1262.1	35.526	23.2079	31.5856	112.475	0.425168	47.969	0.00584483	**	0.00917843	0.0958041	0.225651	0.192863	49.6746	0.0961353	0.249795	0.000747469	***	0.341659	0.584516	0.144006	0.275042	212.519	0.0885703
20-HDHA	0.0178614	0.133647	0.373781	0.402352	33.2163	0.318727	0.450401	0.0423878	0.205883	0.434765	0.495639	41.5389	0.385441	0.5499	0.0297014	*	0.0382619	0.195606	0.494065	0.538199	36.3446	0.414097	0.622411	0.000499709	***	0.0129129	0.113635	0.266986	0.283694	40.0555	0.213439	0.292411	0.00222271	**	0.0179745	0.134069	0.260452	0.301591	44.4539	0.220609	0.320285	0.0346516	*	0.0416037	0.20397	0.34671	0.389944	52.3074	0.275219
20-HETE	0.110544	0.332482	0.64025	0.663114	50.1395	0.399964	0.844423	0.147894	0.38457	0.633349	0.735223	52.3066	0.508406	0.875533	0.260483		0.155012	0.393716	0.76245	0.830423	47.4115	0.540876	1.0061	0.0136617	*	0.229228	0.478778	0.819576	0.887293	53.9594	0.517678	1.12389	0.014365	*	0.0861408	0.293498	0.715299	0.716295	40.9744	0.50931	0.940031	0.197554		0.0911267	0.301872	0.671477	0.705273	42.8022	0.484222
4-HDHA	0.0116061	0.107732	0.298207	0.304509	35.3788	0.21976	0.378056	0.0165392	0.128605	0.30368	0.304129	42.2863	0.201649	0.354215	0.978788		0.0128141	0.113199	0.225023	0.250449	45.1985	0.16192	0.290875	0.00637986	**	0.021727	0.147401	0.369815	0.388408	37.95	0.30631	0.42936	0.008966	**	0.0104473	0.102212	0.267466	0.292377	34.959	0.229613	0.320136	0.682459		0.0105976	0.102945	0.268808	0.280378	36.7164	0.219216
5.6-DiHETE	7069.83	84.0823	140.109	152.919	54.9849	113.59	169.224	7277.11	85.306	152.292	171.68	49.6889	131.394	189.098	0.619064		13579.2	116.53	146.375	184.929	63.0133	123.543	200.478	0.548433		12566.7	112.101	155.627	189.27	59.2282	127.945	201.323	0.401503		4147.33	64.3997	121.567	136.672	47.1198	107.651	147.953	0.841979		19907.6	141.094	119.418	182.708	77.2238	93.513
5.6-DiHETrE	0.319236	0.565009	1.31067	1.31343	43.0178	0.878476	1.67582	0.297038	0.545012	1.21256	1.20667	45.1668	0.830088	1.41331	0.0996105		0.239514	0.489402	1.14381	1.16905	41.863	0.885003	1.36235	0.0173837	*	0.243668	0.493627	1.1708	1.19094	41.4484	0.833209	1.39495	0.144579		0.303895	0.551267	1.35535	1.34351	41.0318	0.976102	1.66811	0.540882		0.282424	0.531436	1.32879	1.30067	40.8585	0.957657
5-HEPE	0.0178785	0.13371	0.286346	0.266808	50.1148	0.163076	0.31806	0.0330462	0.181786	0.229416	0.284507	63.8952	0.172944	0.331152	0.642759		0.0162813	0.127598	0.207243	0.242578	52.601	0.150521	0.300686	0.224201		0.0349146	0.186854	0.300275	0.332826	56.1417	0.208664	0.394233	0.0225299	*	0.0174892	0.132247	0.257003	0.259456	50.9708	0.170015	0.30172	0.963611		0.0252165	0.158797	0.195977	0.258116	61.5215	0.158351
5-HETE	0.33299	0.577053	1.95018	1.88984	30.5344	1.44058	2.28597	0.603923	0.777125	2.16058	2.30578	33.7034	1.93263	2.71109	0.0707319		0.316933	0.562968	1.61431	1.63687	34.3929	1.11547	2.03659	0.0625255		1.43537	1.19807	3.06788	3.09337	38.7302	1.93211	3.87236	0.00584483	**	0.416862	0.645649	1.41835	1.61765	39.9128	1.16042	1.80449	0.197554		0.305587	0.552799	1.38328	1.47717	37.4229	1.18658
5-HETrE	0.0685124	0.261749	0.529392	0.59479	44.0069	0.433495	0.637271	0.0700138	0.264601	0.484891	0.529144	50.0055	0.352843	0.591396	0.336736		0.0401089	0.200272	0.386784	0.447602	44.7433	0.315453	0.510039	0.00134974	**	0.0371203	0.192666	0.494301	0.550195	35.0178	0.416463	0.635951	0.527148		0.026946	0.164152	0.484505	0.513221	31.9847	0.417708	0.615185	0.163165		0.046419	0.215451	0.511928	0.558761	38.5586	0.44007
6-trans-12-epi-LTB4	0.0678447	0.26047	0.858666	0.882744	29.5069	0.740251	1.05872	0.0790201	0.281105	0.894849	0.949628	29.6016	0.806561	1.08993	0.642759		0.0391907	0.197966	0.745136	0.763485	25.9293	0.631169	0.889991	0.11296		0.285785	0.534589	1.05805	1.13155	47.244	0.818388	1.39569	0.101298		0.0435074	0.208584	0.749889	0.75994	27.4475	0.658868	0.93353	0.44265		0.0498371	0.223242	0.723007	0.746987	29.8857	0.614149
8.9-DiHETrE	0.00493673	0.0702618	0.166928	0.177316	39.6252	0.119201	0.216507	0.00399094	0.0631739	0.175824	0.174587	36.1848	0.132488	0.224983	0.817764		0.00485453	0.0696744	0.180747	0.174449	39.9398	0.130938	0.205335	0.72404		0.00279403	0.0528586	0.175727	0.173652	30.4393	0.135771	0.194579	0.713336		0.00365311	0.060441	0.165697	0.174133	34.7097	0.121322	0.2164	0.903932		0.0038511	0.0620572	0.174547	0.175456	35.3691	0.142918
8-HEPE	0.00064498	0.0253965	0.0402757	0.0460219	55.1834	0.0297887	0.0573065	0.00168754	0.0410797	0.0453205	0.0547736	74.9991	0.0345299	0.0576515	0.941199		0.00117368	0.034259	0.05511	0.0655281	52.2814	0.0406505	0.0768965	0.031686	*	0.000441721	0.0210172	0.0302595	0.0359525	58.4581	0.024387	0.0456358	0.180053		0.000721025	0.0268519	0.0318524	0.0419189	64.0568	0.0262161	0.0497777	0.903932		0.00351417	0.0592804	0.0408052	0.0572541	103.539	0.0316448
8-HETE	0.0440325	0.209839	0.667272	0.62993	33.3115	0.482696	0.755382	0.132622	0.364173	0.766187	0.78064	46.6506	0.565345	0.978884	0.179467		0.0650115	0.254973	0.880584	0.874645	29.1517	0.750623	0.973393	0.00372131	**	0.0386356	0.196559	0.388431	0.389165	50.508	0.265077	0.463821	0.00437021	**	0.0956453	0.309266	0.462494	0.55899	55.3258	0.362656	0.647697	0.670391		0.29114	0.539574	0.575696	0.679253	79.4363	0.511543
9(10)-EpODE	0.1564	0.395475	0.86531	0.933722	42.3547	0.670786	1.08127	0.190832	0.436843	0.714299	0.84799	51.5152	0.564212	0.942533	0.365033		0.365298	0.604399	0.879274	0.911068	66.3396	0.530348	1.1254	0.736798		0.16455	0.405648	0.808646	0.914596	44.3527	0.678488	1.2355	0.568395		0.180992	0.425431	0.933768	0.945009	45.0187	0.726656	1.10914	0.903932		0.132854	0.364491	0.83187	0.889185	40.9916	0.66125
9(10)-EpOME	44.1275	6.64285	11.9688	14.188	46.8202	9.90652	17.3887	64.2752	8.01718	11.5159	15.1692	52.8518	9.54893	16.7185	0.987867		67.1001	8.19147	12.5922	16.4192	49.8896	10.4753	24.744	0.262824		39.9919	6.32391	12.0774	14.2607	44.345	10.0911	16.5657	0.527148		34.1254	5.84169	12.4082	14.2313	41.0481	11.0243	17.1694	0.817764		20.9507	4.5772	12.852	14.0335	32.6161	10.6224
9(10)-Ep-stearic.acid	110.275	10.5012	26.4296	30.5228	34.4045	23.6856	35.0149	179.078	13.382	28.0295	32.4279	41.267	23.4332	36.4665	0.968315		211.257	14.5347	31.0872	35.9446	40.4363	27.4179	42.4583	0.14937		112.014	10.5837	32.2342	33.6169	31.4832	24.8634	39.2742	0.221751		128.59	11.3398	32.5554	33.1617	34.1953	24.7585	42.9733	0.47282		122.949	11.0882	29.0046	32.8865	33.7167	25.3427
9.10.11-TriHOME	2.39019	1.54602	1.18577	1.70301	90.7819	0.768126	1.70369	0.173502	0.416536	1.17875	1.23789	33.6487	0.836729	1.49459	0.983423		0.816846	0.903795	0.929137	1.30068	69.4866	0.803295	1.26305	0.224201		0.583764	0.764045	0.96405	1.25362	60.9471	0.798451	1.4824	0.711187		0.874043	0.934903	1.21049	1.44436	64.7277	0.912815	1.39652	0.963611		0.749877	0.865954	1.14294	1.42001	60.9823	0.855862
9.10.13-TriHOME	0.200601	0.447885	1.08438	1.14349	39.1684	0.850632	1.425	0.434827	0.659414	1.14232	1.29017	51.1105	0.915118	1.4165	0.941199		0.869491	0.932465	1.17325	1.46278	63.746	0.944137	1.58901	0.224201		0.108081	0.328756	1.05417	1.04822	31.3632	0.826083	1.16006	0.540809		1.23755	1.11245	0.918936	1.22998	90.4447	0.790859	1.21318	0.963611		0.317304	0.563298	1.03083	1.14927	49.0135	0.874565
9.10-DiHODE	0.0328857	0.181344	0.530961	0.570652	31.7784	0.444889	0.682456	0.0413273	0.203291	0.546983	0.586457	34.6643	0.46585	0.699608	0.957625		0.0304594	0.174526	0.583274	0.613706	28.4381	0.493822	0.695157	0.461866		0.0111689	0.105683	0.549281	0.533076	19.8251	0.449216	0.596751	0.582288		0.0214783	0.146555	0.569939	0.569606	25.7292	0.483553	0.624173	0.941665		0.0171646	0.131014	0.561803	0.57213	22.8992	0.457064
9.10-DiHOME	21.2254	4.6071	15.897	16.9073	27.2492	13.8861	18.9101	19.7396	4.44293	15.1977	16.061	27.6628	12.8021	16.87	0.6548		19.0042	4.35938	14.3508	15.1858	28.707	12.7767	16.542	0.101048		26.2495	5.12343	15.3029	16.1809	31.6634	12.5127	18.3325	0.713336		12.2483	3.49976	16.6914	16.6565	21.0114	14.4191	18.7038	0.776256		14.2796	3.77883	15.606	16.1811	23.3534	12.8219
9.10-DiH-stearic.acid	42.6965	6.53425	36.6938	36.1241	18.0883	30.8068	41.0643	47.4799	6.89057	36.9744	38.6952	17.8073	34.8373	42.3703	0.0958858		32.562	5.70631	38.1977	38.1656	14.9514	34.7969	40.5836	0.331199		30.1247	5.4886	35.0594	35.9343	15.274	33.0941	38.5416	0.793837		39.7479	6.30459	35.0006	35.8528	17.5847	32.3261	39.0715	0.963611		30.4146	5.51494	33.1254	33.9621	16.2385	30.322
9.12.13-TriHOME	1.43869	1.19945	3.25597	3.38906	35.3919	2.48834	4.07395	4.67663	2.16255	3.39246	3.76502	57.4379	2.77111	3.81476	0.957625		4.12681	2.03145	3.73626	3.86915	52.5039	2.62304	4.07313	0.687616		1.32232	1.14992	3.17328	3.28152	35.0423	2.55274	3.51422	0.896675		8.19024	2.86186	2.82791	3.39504	84.2953	2.12695	3.16553	0.47282		2.86362	1.69222	2.89293	3.42216	49.449	2.46794
9-HETE	0.142141	0.377016	0.37753	0.484347	77.8401	0.294143	0.518086	0.731231	0.855121	0.305215	0.594856	143.753	0.177467	0.549331	0.941199		0.731896	0.85551	0.403611	0.670118	127.666	0.232424	0.662114	0.736798		0.0439204	0.209572	0.20482	0.30722	68.2156	0.159127	0.432849	0.0730774		0.1628	0.403485	0.445173	0.527797	76.447	0.223646	0.591779	0.483371		0.576919	0.759552	0.453169	0.653826	116.17	0.33208
9-HODE	84.9939	9.21922	63.8303	64.2313	14.3532	56.7228	70.8696	103.638	10.1803	56.0587	58.4776	17.4088	52.6561	62.7579	0.0794385		71.7386	8.46986	56.031	55.8372	15.1689	50.2188	61.1663	0.000932728	***	100.477	10.0238	56.2388	53.9841	18.5681	46.5911	59.3759	0.00461133	**	161.637	12.7137	60.3359	61.7414	20.5918	54.1399	63.6425	0.540882		246.12	15.6882	59.8462	63.3063	24.7815	53.1657
9-HOTrE	0.257962	0.5079	2.8446	2.94667	17.2364	2.50102	3.37729	0.28461	0.533489	2.45441	2.5657	20.7931	2.23618	2.92222	0.027448	*	0.151744	0.389543	2.30754	2.34583	16.6057	2.09565	2.46199	0.000679777	***	0.265482	0.515249	2.49053	2.41684	21.3192	2.02823	2.75374	0.00854565	**	0.191177	0.437238	2.64305	2.74637	15.9206	2.48501	2.93879	0.329295		0.275346	0.524734	2.68376	2.845	18.4441	2.48351
9-oxo-ODE	2.79902	1.67303	4.68069	4.63273	36.1132	3.2726	5.62591	12.7869	3.57587	4.02656	5.17819	69.0565	3.58345	5.66039	0.952357		6.79699	2.6071	4.42936	5.08905	51.2297	2.94905	6.57406	0.891136		2.45524	1.56692	3.77275	3.88698	40.312	2.76055	4.41516	0.200098		14.5349	3.81246	3.71764	4.76156	80.0676	3.22809	4.94506	0.952441		8.8879	2.98126	3.71963	4.49923	66.2615	3.2031
LTB4	0.00605441	0.0778101	0.177783	0.172231	45.1778	0.124732	0.224755	0.261537	0.511406	0.762056	0.918738	55.664	0.645742	1.16545	0.000261828	***	0.0971767	0.311732	0.211599	0.308328	101.104	0.133977	0.325923	0.155369		11.9393	3.45533	2.69436	3.85028	89.7423	1.77583	5.3158	0.00222271	**	0.00214685	0.0463341	0.0735364	0.079555	58.2416	0.0472205	0.113963	0.00302555	**	0.000889987	0.0298326	0.0493051	0.0539682	55.2782	0.0278848
PGB2	0.142537	0.377541	0.0895431	0.233663	161.575	0.0564398	0.143516	12.7057	3.5645	2.88456	3.93534	90.5768	1.98014	4.32942	0.000261828	***	5.76448	2.40093	3.60549	4.0978	58.5908	2.69816	5.04959	0.000157976	***	1.6587	1.2879	0.84282	1.2609	102.141	0.407158	1.30186	0.00461133	**	0.0584852	0.241837	0.0425116	0.110556	218.745	0.0154405	0.0566793	0.0604593		0.0074387	0.0862479	0.0283646	0.0626064	137.762	0.0123587
PGE1	0.0254687	0.159589	0.545889	0.565149	28.2384	0.451433	0.582104	1.26915	1.12657	1.15429	1.63935	68.7203	0.92755	1.9449	0.000261828	***	0.0688662	0.262424	0.638379	0.631765	41.5381	0.409231	0.725784	0.748864		0.0303421	0.17419	0.478944	0.522722	33.3236	0.402753	0.625661	0.327751		0.0306278	0.175008	0.18482	0.251944	69.4632	0.123904	0.328962	0.000747469	***	0.0275862	0.166091	0.151009	0.22505	73.8019	0.0910097
PGE2	32.1166	5.66715	3.33644	5.22382	108.487	1.66922	5.81508	417.748	20.4389	34.9215	40.4867	50.483	26.7705	48.5425	0.000261828	***	29.4478	5.42659	7.29567	8.83824	61.399	5.33667	10.9006	0.0128889	*	71.9261	8.48092	4.10667	7.8319	108.287	2.3604	8.50429	0.317143		0.077547	0.278473	0.294266	0.397514	70.0536	0.168112	0.581128	0.000747469	***	0.0284915	0.168794	0.369462	0.384883	43.856	0.279734
PGF2a	0.0610257	0.247034	0.622509	0.645636	38.2621	0.538037	0.72248	0.234611	0.484366	1.36094	1.40931	34.3691	1.17164	1.64187	0.000261828	***	0.237708	0.487553	1.21192	1.36175	35.8035	1.00904	1.76896	0.000157976	***	0.0670236	0.258889	0.493031	0.588077	44.023	0.381502	0.734734	0.317143		0.027762	0.166619	0.399392	0.394655	42.219	0.28985	0.497493	0.000747469	***	0.047166	0.217177	0.4353	0.435032	49.9222	0.278538
PGJ2	0.00204662	0.0452396	0.0211941	0.0326965	138.362	0.0150122	0.024493	0.00610704	0.0781476	0.0724101	0.0962518	81.1908	0.0439824	0.116757	0.00168407	**	0.00513256	0.0716419	0.0677289	0.0818693	87.5076	0.020145	0.12682	0.0362891	*	0.000209945	0.0144895	0.0128162	0.016946	85.5037	0.00749905	0.0181259	0.101952		0.000568161	0.0238361	0.00914116	0.0132307	180.158	0.00382467	0.010833	0.00400466	**	0.000297661	0.0172529	0.0065559	0.0112094	153.914	0.00480051
tetranor-.12-HETE	0.0197141	0.140407	0.430033	0.442607	31.7227	0.352038	0.472226	0.0808371	0.284319	0.6444	0.693521	40.9964	0.501138	0.789452	0.000311446	***	0.0747434	0.273392	0.731306	0.85197	32.0894	0.674443	1.04424	0.000157976	***	0.118894	0.34481	0.435642	0.59249	58.1967	0.344743	0.704485	0.161566		0.0123093	0.110947	0.331495	0.3575	31.0342	0.292794	0.446178	0.00233123	**	0.0179826	0.134099	0.475494	0.474061	28.2874	0.417503
TxB2	4.29694	2.07291	2.11632	2.55581	81.1056	0.944313	3.46548	74.1341	8.61012	18.4772	19.7914	43.5044	13.0255	23.2457	0.000261828	***	58.9043	7.67492	14.6884	16.2529	47.222	10.0667	18.3569	0.000157976	***	78.2325	8.84491	5.31262	9.07396	97.4757	2.65456	13.1066	0.00309027	**	0.0826297	0.287454	0.668523	0.719247	39.9659	0.481542	0.916148	0.00233123	**	0.0362844	0.190485	0.546663	0.645056	29.53	0.509007
[truncated: 3 more columns]
