# Supplementary material for: Integrated analysis of whole blood oxylipin and cytokine responses after bacterial, viral, and T cell stimulation reveals new immune networks
Source: iScience. 2023 Jul 18;26(8):107422. doi: 10.1016/j.isci.2023.107422 (PMC10415927; doi:10.1016/j.isci.2023.107422)
Supplement: Table S4. Raw oxylipin and cytokine datasets from the Milieu Interieur and the Tuberculosis studies [file mmc4.xlsx]

## Sheet: dataset_oxylipine
(N)PD1	10(11)-EpDPE	10-HDHA	10-HODE	11(12)-EpETrE	11.12-DiHETrE	11-HDHA	11-HEPE	11-HETE	12(13)-EpOME	12.13-DiHOME	12-HEPE	12-HETE	12-HETrE	12-HHTrE	12-HODE	12-oxo-ETE	13-HDHA	13-HODE	13-HOTrE	13-oxo-ODE	14(15)-EpETrE	14-HDHA	15(16)-EpODE	15.16-DiHODE	15-HEPE	15-HETE	15-HETrE	15-HODE	17.18-DiHETE	18-HEPE	19.20-DiHDPE	20-COOH-ARA	20-COOH-LTB4	20-HDHA	20-HETE	4-HDHA	5.6-DiHETE	5.6-DiHETrE	5-HEPE	5-HETE	5-HETrE	6-trans-12-epi-LTB4	8.9-DiHETrE	8-HEPE	8-HETE	9(10)-EpODE	9(10)-EpOME	9(10)-Ep-stearic.acid	9.10.11-TriHOME
0.234433451488013	0.0876434910564638	0.244009448596894	5.6504712198224	0.53602734953578	0.0909227478263589	0.53311672385303	0.119259023584505	3.09574560369013	27.7206452627862	5.18096975189035	2.5471331129962	13.9702120440707	1.31710196523591	16.5548335749706	3.99654166322378	0.585583690073651	0.287102492139236	63.5632329658202	1.9722168707736	7.67838644506325	0.547210561884034	1.83642264484894	1.63149128951709	1.45045494756226	0.62321684376032	4.0450250850161	1.00149743583339	1.71042303954202	0.0983389488550711	0.178988064680112	0.333152052860528	2.51268872141007	4.29120287046506	0.740256353148374	0.322449885538836	0.354215376124273	55.8281396348371	0.590072988737383	0.366495551931963	2.38619420093459	0.53755800090845	0.986109929654994	0.0857253955203874	0.0518658127561257	0.908893003891823	0.530257777646273	30.1968374211889	36.4664481370426	2.02594911658712
0.192731342405252	0.0595206817887968	0.260635099365465	3.96829923681091	0.134285926647885	0.142127263434344	0.782414348007864	0.0517144231220587	2.5116120475779	8.98327049922163	4.63429243709129	3.77344574320636	30.3128979036455	1.90831155946158	19.8700505925599	2.65760758486495	0.496815404132972	0.172090247361334	64.8279723094041	3.11887604033614	5.10101251159121	0.177460632496028	4.04038206140626	2.16018205752442	1.24470006875643	0.592186357231659	3.81023572379682	0.836280634924281	0.400339651130001	0.121156836348454	0.0954141011109485	0.304368329373355	4.46723729129119	4.25479723141365	0.493685012648022	0.515662673159714	0.303679945783095	221.360330946141	1.45339675395679	0.226245321062006	2.00018897016951	0.452155489799907	0.874049413743919	0.0860157625727174	0.0235271077102193	0.565344573526589	0.568071844347412	9.54893108362642	24.6118025130958	1.20945748145024
0.038056316783762	0.0606274076918426	0.324165002919552	3.27128392667088	0.10798311868981	0.223268039881022	1.03417014615957	0.13699923540822	3.23053867309859	10.250663879572	8.17241301817075	6.40185480089039	31.7159106839428	2.54410900121958	20.3351065311749	2.29689189357964	0.922529550481334	0.246336472452336	105.699058997701	4.40284472423269	3.95106726622554	0.156133268478945	5.23287315148233	3.5646232960814	3.006809109312	0.78928715408863	4.40124948047955	1.06572889841219	0.74107665982923	0.361471760507895	0.220118351005868	0.676860718471774	9.69546946369351	6.45887577751229	0.759524212329467	0.651443190803085	0.329981809284611	418.978550465511	1.41330987796789	0.334214364504861	1.93262894414632	0.750223763917304	0.868682045446381	0.168370665191237	0.0576514825000444	0.984838057975903	0.565231358356916	7.99282372821001	21.4830258187636	1.55822646647819
0.035505221598479	0.0435806950762731	0.34713943019739	1.91679782447267	0.103873517331136	0.237785945592238	1.01767277729327	0.137099784435994	3.07148366127844	10.8807862121684	7.63845481952874	5.02319776225449	42.344339998099	2.27855484095827	23.8942534795796	1.36747376248581	0.646935614551209	0.253646928925065	81.9678557900812	3.20501885655693	3.5167525857389	0.179027622950078	5.14549997497857	3.25086206682922	2.28536450464157	0.818138850591184	4.4030729363641	0.963314820456284	2.20556843037581	0.225957133756697	0.266331977142713	0.316401256612435	6.11000946532191	14.1902324741923	0.780074678670215	0.856254192804074	0.446206035057077	151.973586459095	2.40228291013264	0.396194074910916	3.41527475443589	1.48593950913323	0.819580367327927	0.290032053157464	0.0687143985793958	0.826745257369384	0.623636044848791	9.92265964997144	25.1632452904048	1.97352862964827
0.0466198996640898	0.028407164338783	0.124188428658716	0.510021602782759	0.0438097589765744	0.140753050927192	0.398542199920556	0.00964012138749947	2.12411281332972	9.7381550634069	5.33606420611759	1.26311600165158	13.2575047053806	1.030754446935	24.832834953711	0.334887783391135	0.804491889681762	0.160632742510208	68.6223381651562	3.18358216859195	1.7924463755649	0.167845575291285	1.65409056142554	3.69694643131677	3.08289783485283	0.391975119903113	3.30415565655133	0.988830949925746	0.521177450128576	0.0919478795413886	0.0875216776905437	0.249773571533845	3.99007447991595	0.104238776134487	0.21281839829695	0.654959191926734	0.234774733063834	52.8440976141917	1.09858244104807	0.229416456170356	1.51810259637148	0.500450870604916	0.653271235215245	0.182167205588871	0.0287882932429847	0.198066812628961	0.588125084956914	8.00313551064201	17.6189820489858	1.37931081026659
0.226378689155821	0.0803331314927851	0.281645297413919	0.903905617712462	0.160612630086471	0.195293514301057	0.9624059698243	0.0739089931435174	2.23288976078173	13.8193550840922	4.9922691052984	3.44302902019955	32.123125370094	1.33258294463869	20.308367091258	0.650583348750837	0.689626075259693	0.230975420907341	62.876624021764	2.84609754099752	2.60064264992024	0.278584623089072	4.77761678121741	4.61437556937568	1.14290686765681	0.461988727721943	3.33237710712228	0.564630822992084	0.619917995732018	0.157545912494077	0.129717148934728	0.495133057341305	12.5802468746798	6.64338417394653	0.539678008213121	1.21294055371354	0.376036718178335	105.506519647383	1.30960627574247	0.159747925157554	2.71109214142917	0.289521514407463	0.76620036171054	0.162985016781248	0.0160655067678648	0.425186009482919	0.906446826694556	13.7150676503062	35.5804568011291	0.937263677078439
0.172454440273532	0.0573308091174315	0.215093762213772	3.83802328191417	0.145744931420919	0.152341854813858	0.804970581602598	0.139500651982736	5.75229305746211	19.0421380266342	5.22671963638205	4.00859947214145	32.9543392899256	1.86345258016712	29.3934307883057	2.71761053946984	0.480620575815167	0.580073038458265	97.9526631375259	3.95085937748588	4.0661066639898	0.210960375215731	4.45015756726198	3.73493219483565	1.10747136924081	0.609328179301465	7.23436476097334	1.50699304712559	0.389756052145005	0.0928246152744129	0.290482988281414	0.25325263118948	4.92618342996901	4.41075720957543	0.470648967883006	0.883159800392342	0.316553062406351	169.289433858461	1.5902960581023	0.246392096435578	2.16246991032112	0.799887005489261	0.463143466603151	0.252331430343476	0.0501407536067117	0.622531930503533	1.0845363796938	18.9817980142482	44.5129280640342	0.83672940726029
0.141804367342943	0.0706491776331573	0.37777925308014	1.50310932675034	0.205389583512278	0.185463996848436	1.20960629744764	0.222949948269457	4.23857176467413	32.157413910457	9.36447493174184	12.7512743396639	45.5920042849	1.89969677778092	37.8577303012364	1.11688054123194	0.706809544024228	0.357314223085825	82.535974136471	2.78697523244897	3.76294818634333	0.384967024569522	6.48347868624141	6.23454890807761	2.47738662874791	1.00985774347692	5.85986900444355	1.16976174281352	1.07511609301566	0.476493834814034	0.411226897352166	0.704332508045104	11.1995568466008	13.3239429871199	0.549900407301319	0.957419602345299	0.510014307675737	215.217202123639	1.29961132091542	0.758146474397272	4.18584914863818	0.591395809681839	0.826354743517644	0.223681856268779	0.098913564191228	0.749621065395602	1.89431341389366	37.0510052616548	74.1998680325437	2.18726073208199
0.081243822347357	0.0201857556649199	0.168340717927474	3.27707958725565	0.16283836042446	0.231515123106882	0.656325543887383	0.142897024230464	4.72712057340516	16.4531181143659	4.91613794396106	5.31618840308384	55.1156481309561	2.80489352350436	36.5620055303644	2.26556953683983	0.415829701019959	0.270787058485305	84.741534004222	3.43189522464513	4.32303455037121	0.330290035767581	3.43281894303736	7.24040519685353	3.03780020064552	0.693298779664873	6.72427620568836	1.5023950809126	0.488977962515181	0.175727015988604	0.221659077936482	0.218115931366881	6.30932432935984	8.17472186031914	0.388553925776898	0.875532678703637	0.142478369058959	222.97627671016	1.21255998077355	0.236470134454408	2.97952406683274	0.741668043666263	1.29630188328672	0.177187891637809	0.0507158320940635	1.00953436870594	1.12748847676293	16.172347379759	37.3531413896406	0.797349986578553
0.170743830872563	0.0365662203570563	0.428900745696914	31.622772106886	0.467827838667366	0.0915945542867492	1.07223729580961	0.226661932669988	4.90894525001132	19.2966707429857	4.24680969093993	5.62876841376831	30.2813853903044	2.5647432647396	16.2327903870828	20.5251098582626	0.70226821241138	0.304053661653785	91.0913503744814	2.70712431145791	20.2968866025737	0.430404259687921	5.82122232917663	2.40515356812924	1.16830791684525	1.20329375433833	5.99013099041242	1.58400451307532	0.472202469654652	0.156256329069915	0.62211247546177	0.298063678883494	4.27350055594051	6.04723787610885	0.642884976782624	0.545816937824653	0.286093875685906	189.097888063648	0.517359285828714	0.361982220636262	2.47507231775285	0.419431931468394	0.806560556654462	0.12731709428014	0.15265354871627	1.87730656051481	0.901705173093537	23.8151092361159	31.7663463018246	1.07168688707918
0.24315492067361	0.0176369691788837	0.146664661964948	2.91299672563436	0.0871270421769982	0.139997391211268	0.512888156368411	0.0959039794751755	3.54935911197368	11.4656848905508	4.07129557056189	2.08842492315466	22.8437484522053	1.68802157259119	18.960751097671	1.91107924461784	0.452998703641881	0.243937266821316	66.9744538365905	3.03196944116417	3.91894448691211	0.152525341705271	2.77748988554402	2.91546730960422	2.62472098475236	0.660441041641512	4.54850329857187	1.09632232711972	0.713339781622116	0.236970998714814	0.205200135988158	0.402504666488491	6.70197876384959	6.38353115317231	0.417382717444815	0.633348705198482	0.226716754640939	150.42999298269	1.00760852935522	0.172944110198602	1.94121943105059	0.484890558282353	1.02098879420076	0.137797461916094	0.031721701261389	0.604087475095135	0.286445299482073	12.3261398902724	32.2921531873073	0.815929403759253
0.202206188572673	0.0455730539294052	0.400180092521883	2.26775544167491	0.115349391721109	0.0925380362468886	1.03245285600092	0.141866025515249	3.85291642142978	10.2885107842912	4.25991842522263	4.50236872580166	27.6246205996575	1.89830519251765	30.7613875552902	1.55608853058298	0.965989186692446	0.311437242630528	77.8576565068219	2.79821791734965	3.35313275110066	0.210388819102281	5.91637285178284	2.27202683660106	1.55113017304001	0.940683172684762	4.41723747681185	0.982344548782338	0.633315884048491	0.110710424259852	0.312439356389853	0.275658298913246	3.44688601310151	6.09285935106742	0.586537987188168	0.498068691157318	0.448231736859141	154.089198824659	0.830088277846232	0.331152085616205	1.39304052289637	0.41004787655207	0.554151084174499	0.146647253723871	0.0356089884915765	0.503279044673267	0.797256003952087	9.49819888718973	23.433234690312	0.76792523282601
0.290111305477467	0.0250521068809201	0.351975182095733	6.28658752151068	0.117524874734381	0.221518685266094	0.778947064147178	0.10970000340832	3.31113219372393	16.0789889379861	4.73319974274026	3.99054248763667	47.1437791242059	3.0039392808594	18.379097903102	4.39106217902908	0.784248889809614	0.205523655452565	72.5236826357132	2.29892582978092	5.34122876002175	0.23514044487902	4.59456781769382	3.45308990333678	1.69207246699961	1.03293627905595	4.98070876884256	1.19677582656193	0.381382944989478	0.197556097939809	0.232808168590396	0.478689144414093	7.47034496348297	8.63227421179992	0.484712095994018	0.850285203497221	0.214744076365773	163.865089327531	1.30887855228297	0.161054019968561	2.38971082738031	0.445798726068033	1.23451524027438	0.272694090064765	0.0399252295208585	1.13821676374663	0.942533073918898	15.8196561009963	29.9189778598716	1.38724880208635
0.0163012927598911	0.0183266584185386	0.217137095278504	4.39484398130957	0.134682464024493	0.128543923808612	0.681316072818318	0.107238429779883	4.49332461797458	14.2724182902029	5.61996548805459	3.39445203008058	44.3856575403962	2.66866102904383	34.6892424529145	3.0705213731623	0.513766822423109	0.223993606176798	88.1947267429762	3.32167221381511	5.41745162177987	0.111917945536984	3.15761375515758	7.07391561465594	2.30499208401521	0.730819105984074	6.06562627279752	1.35270783690759	0.157181818096836	0.1094479527454	0.340509053900889	0.270373935833276	5.26130434081144	6.92585172756625	0.430632904828251	0.396008765677383	0.201649450135853	301.890395617154	1.02232159847817	0.177035891391502	2.83442170574997	0.516943593473891	1.00332039584293	0.161813572854351	0.0409312274340504	0.766186919528258	0.679720564009809	14.9091607376105	28.0295310025179	1.17875326536061
0.352519888424572	0.0408333840044925	0.283637858340693	7.5455637463772	0.539206153679912	0.151200766563363	0.726174754231967	0.145330922043578	3.66354772099145	25.0765495479191	5.36133136553935	2.96691713734867	31.019872237902	2.37331946877385	13.1867706715611	5.22135910868953	0.645968229137894	0.167219282618055	73.6937263270587	2.7349448387912	7.58203365018875	0.732213412804763	3.7116449317628	3.39425266067634	2.37566652902105	0.985119389160006	4.34265452219532	0.90069144258131	0.887523374136681	0.16763244854881	0.224805596012877	0.384010234932049	6.31642430483923	9.2214274746305	0.419435530623967	0.242682430628651	0.171927974713952	365.66689397851	0.798044170271305	0.110542272341703	1.3622083057461	0.259706463841187	0.894849274142783	0.227109115749986	0.045320530807461	1.18257567281129	0.94760535423657	28.6238983941031	46.8791472456184	1.22070820560715
0.413604859150925	0.0490636402431845	0.318773895086209	3.41198777774533	0.125147784026134	0.117872902396089	1.01549345947457	0.103119640589734	2.78142469912858	24.0547616072296	5.92852774665954	5.70519190837214	35.8734911814389	2.39904425882958	14.1290696135442	2.46320532467379	0.81091730293916	0.243809569161102	73.7291583605907	3.13274456413119	3.55429594443457	0.219908675170258	5.57339683630074	5.79624541974207	3.83616063934887	0.587517204168964	3.60307220006863	0.875699423627372	0.975101936647847	0.100259816923815	0.209094622410221	0.268203636704206	3.10219778184442	4.00864752868376	0.340888576863931	0.69950776318001	0.329572427361718	96.1889793664991	0.42005581335685	0.223031965321818	2.08409876816323	0.338262089557369	0.53219473616189	0.0926388819834584	0.036688048748897	0.0554481027220899	1.8942173251093	26.6057783100573	53.8838170490031	1.49459474973886
0.273694571776578	0.0364420813934319	0.243479966024313	2.29301210913767	0.156254356251084	0.185592666047404	0.854075361793733	0.172435779622704	4.60881579351068	15.166443902285	4.44353706181101	9.18870469223005	39.3235293070529	1.42433355070946	24.1795542584953	1.6460776292299	0.880216993255362	0.00856698665743694	79.0816552877153	3.42514831693042	2.69945556731814	0.229778436854693	4.2204211131184	5.34242495021745	2.30305992529507	0.69981127567767	5.00510985131813	0.844818860781275	1.21200669589683	0.340067410552627	0.272421310823779	0.419091948622073	6.08911239781544	5.94190812683088	0.360045487988448	1.15923608936535	0.169947453895197	98.9649202608318	0.97235214194682	0.283132058124127	2.16057816170979	0.310273801067255	0.910384288055391	0.175823758823997	0.0573037184076706	0.776586549918509	1.83133766054742	16.7184969579452	52.4103596835795	0.735008335853563
0.159476571542326	0.0331757548408551	0.226427333806624	4.31946243470411	0.076877506312923	0.162564147101321	0.952209091289469	0.150989964941216	4.46827187766677	11.6743372286762	5.17504801817984	1.98316202125944	20.7637244019374	1.39494464794801	24.6688859899015	3.12610090368954	0.309649908004174	0.263736893470722	74.8638362180061	2.71867769247894	5.16527842902088	0.15802961072841	2.93951349685794	2.61488182000228	2.18083365276962	0.682014787957388	5.1759135031228	1.01445216815713	1.22407981654925	0.158905360861117	0.239010908515529	0.417017171432587	4.68938392183933	0.0123996511111267	0.289495084299224	0.579596393983006	0.336510011897238	117.855567258164	1.00434930316399	0.218450420001341	2.92974864039782	0.52314469891016	0.705718216860251	0.224983337951849	0.0636645551819096	0.931419627699285	0.498539706926729	11.5158816902148	36.2369208078392	1.09919524079541
0.217147844367023	0.0527339244494336	0.278830759193392	4.81611523454746	0.20822564469455	0.111728207295326	1.22586220332734	0.0427512026029167	3.87623096003846	10.7797522539874	4.60764386512857	3.97886904814546	39.9610375149988	2.08286522722577	16.1961295204003	3.21902655434177	0.721034873502542	0.239408658898526	68.7439156606629	2.77636071425378	4.90111621020678	0.120902172063302	5.51585486351766	2.83825789316879	1.6424967321481	0.836620343572876	4.55181542388608	0.837644909538021	0.624568766559195	0.0743956974629199	0.137846911397153	0.326025804433684	6.30003162116016	5.26368543107677	0.29634348788279	0.603028474169003	0.391499595899287	166.806689502326	2.23739972377364	0.330249106365091	2.04837387835939	0.57380688982952	1.54111817136256	0.206949624917776	0.034529928234256	0.657287092301639	0.916819350249612	10.9346590338341	24.8554949297741	0.815818043828415
0.00735470391776074	0.0999607782821031	0.519490703272294	7.54739015338718	0.294472571134919	0.151895962490171	1.80688969431762	0.133379782142573	3.41352104119409	10.0184874349955	6.08460925172098	6.70231542032306	47.5013960482065	2.75626239282463	8.02497673681892	5.18587666294673	0.794126079857594	0.241755450776559	84.2929405379863	3.75381624242621	5.09029148523752	0.400927877683862	8.82897379824653	2.55213880364845	1.44727049378771	1.11778355610433	4.63413284141533	0.934878927966538	0.737948609377625	0.167779119819312	0.244848508457672	0.517830009568619	6.30676951347671	5.71142863574242	0.491984657966394	1.76015129876448	0.33385051288448	159.1957767948	2.20126976409477	0.316024363152512	2.39721176172208	0.802834384729021	1.05980337656616	0.225725128506269	0.045320530807461	0.97888421460283	0.714298745849457	10.6532648973429	21.5489454350762	1.16477182865272
0.0287129183361613	0.0266127305081531	0.173601172545852	3.09841712614614	0.143697508008856	0.0944622698239337	0.57570752493588	0.109890143612333	5.39000407900785	9.46913693991146	3.26523387238779	2.03556257446097	22.3703039029268	1.2634310460446	24.6750497132876	2.05797021609734	0.396277904116239	0.284674261457484	71.0838162645832	2.74405334130383	5.51797476764663	0.13726038157154	2.5924644504491	2.2715667890453	1.41018607252863	1.01362689042463	5.4331647584374	1.03459688184469	0.263449138420571	0.0806201829812541	0.173852806235245	0.210444583750891	3.64048465854765	7.13789047365835	0.270933772500353	0.484770895402808	0.142241981348754	144.46323310241	0.496203054974343	0.100311542048744	1.17247494057381	0.352843116049645	1.13653943347174	0.0683639192087599	0.0161934149491789	0.46265966447508	0.546235463431891	9.24353101513852	21.8992841135301	0.755055177522708
0.230236802515908	0.0407791278171484	0.489883454042309	4.94348169745192	0.158759197034288	0.167400957711578	1.41466368846676	0.0415957646947297	3.63503146314456	8.33450513780311	6.07296213360408	5.13155478656155	50.8331427913782	2.25290275326964	14.3873550041421	3.34586148959673	0.432620924101525	0.316823923775534	55.8316569776606	2.5328482024023	6.03404802762932	0.103766431140944	8.24953528365664	2.05687316660104	0.869610061076826	1.08160607103231	4.24767184596099	0.818588714563156	0.655369620114631	0.187487383851325	0.123194134304468	0.459681972221131	3.99412984878363	6.24601245675089	0.424747008505291	0.50840573798217	0.193878725506126	131.393902756538	1.32701753605878	0.133253644662822	1.29349676054354	0.300899414360386	1.32075495725374	0.13248773360639	0.036688048748897	0.713579293412552	0.564212344217164	8.89375888182361	19.8990628151691	1.6145128592704
0.0346626390004278	0.0893928388058628	1.33177788595042	2.69096342073038	0.206568735902081	0.194962846064444	4.61672218029843	0.611671193769933	12.6006568089556	9.47762360900944	5.41857037846194	28.4612230586006	99.6910932087779	3.63776789125769	55.1992569520566	1.82516069642851	0.569931295842123	1.98467658404411	99.5302612609518	4.11277168377596	3.44103878760041	0.153515766002058	23.4058090058731	3.10641777689205	2.36975236101283	1.43241910221575	12.2561744773004	1.82125344997583	0.638011256386109	0.370882884563697	0.616859983274825	0.706009356549793	8.05590196068728	7.94628602260019	1.17960969887927	1.65578548032989	0.693275851339374	152.291887229224	1.82547226195111	0.879269029763042	4.01467717770238	0.728019333117907	0.871802423160642	0.2627723255097	0.197045998688574	1.19442414405387	0.750588430021519	9.56153131298448	27.1246335983803	0.980730431107484
0.251637614726436	0.0486858614159517	0.285830402070005	6.28297496868767	0.168154437874762	0.160344289046535	0.982055573778608	0.102072677905356	3.94755737490037	8.15631134469093	4.86476020279245	4.8036292002143	42.9744109282783	3.04368268539193	13.2050724627231	4.29273265398021	0.71218619314063	0.236112913878341	60.1786136923903	2.38530026866972	7.45992675913326	0.179781260645332	4.65460348450465	2.19279254335266	1.4896951609501	0.746296213515772	4.61579628014348	1.14878605346098	0.556346985918086	0.101904723401795	0.164976997758516	0.204234743574636	5.51511840054785	0.0400918369748027	0.385441064762039	0.607926932251163	0.200107734751845	145.553832990011	1.32052308290524	0.16939386638234	2.00015508972685	0.444937743362622	1.50438503237192	0.183734975754968	0.0223109272633131	0.825783337005264	0.511326918682576	8.4727519512239	19.080578543677	1.53563239389837
0.174749449075307	0.0402807901265716	0.256728326902994	5.35795009609306	0.130762369249172	0.102706142003561	0.904670987624395	0.0933140654466934	3.34254579461763	10.2560541648897	5.66594935451419	4.67027657831204	25.3895482288812	1.10129555371716	16.6514313037502	3.58010176040597	0.794147285759049	0.311441573877124	62.4032446396159	2.17054747378727	4.01894337782312	0.1842571426531	4.85691499941594	2.54449886104976	1.83169956474844	0.688712079328436	4.24770305488583	0.64859998415087	1.12549979769903	0.208948636195632	0.20089158401653	0.452344841306502	3.76718516911099	9.41034243958076	0.434764960848603	0.226140868244537	0.249037483389614	140.276643389121	0.507966398509711	0.191523137338612	1.85663717716389	0.16796996261838	1.0899280432351	0.089316064520646	0.0670507797467898	0.557526831833126	0.528793520804937	10.0532097243708	24.4482681818068	1.40470470110945
0.024470610413139	0.0391040354089892	0.142091316244301	4.86631379000385	0.161162239942321	0.239140460283978	0.383866886812295	0.0940577374922885	2.18952877077565	12.8474951675503	5.4910493340766	1.37525602439935	21.1126301984975	1.64037923997335	0.766015018507447	3.3771616152962	0.4030794926316	0.112695200286182	67.4106264713755	2.20639060559933	6.44822329048383	0.214998328966152	1.70615684739916	2.53622648305084	1.61350527458487	0.862779883661163	3.40322593855992	0.916574286041821	0.465624329570772	0.146890435168118	0.155387828623098	0.437151537417634	5.87682216424717	0.107958238452188	0.523156240044691	0.975447795400945	0.246653801371319	121.56712317121	1.25775944654761	0.192917543915995	2.22563459743682	0.54621884505941	0.930977004173239	0.25962846381426	0.0451486184194122	0.810275309677537	0.747032889166859	13.3462216365067	24.7584575983937	1.02926248622819
0.196410035136788	0.0668177749710807	0.203983523117778	27.0321455164531	0.405344637984616	0.203990196730352	0.374534710510047	0.15471579118987	4.67070517194875	30.8988359715517	6.03219523540639	2.50547836188523	13.9723729875839	1.29304031087671	0.816954182055573	18.4931059807479	0.271987597285759	0.280193829633696	145.097532494296	4.42853665492401	21.0444041367099	0.42708678508023	1.36963883944456	4.75411767971421	2.95607092548495	1.15484295538646	5.58101759594144	1.79137583710367	1.99246525776899	0.309029300018518	0.505062566154106	0.418512681928089	7.40262644925062	0.246569159138654	0.769925965518373	0.745053670401145	0.440122200879884	164.129137469391	1.64273922556542	0.433944392679292	3.91225801540617	0.481138398883571	0.888211740688126	0.216400340524068	0.133667883262275	1.67866871173573	1.49349555939223	31.7020184496407	52.4101069855044	2.52046882698517
0.16085951842828	0.0394205754181879	0.109594624335794	0.555481522377257	0.0920012537488848	0.131201276410993	0.378943049836254	0.0148410080859147	0.421945175327402	14.3495425037667	4.80283306397974	1.82869735051437	17.3659531651764	0.616837026750393	0.643475623643513	0.404271912063606	0.467923097620081	0.0457336518030298	45.464237259667	2.38698473064569	1.91714599408021	0.151096867756875	2.06036061157566	3.39202601603132	1.29956349490346	0.407176707051798	1.19447929610508	0.194070087123157	0.42919137368475	0.153630055919113	0.0552118476778727	0.360656548082093	5.78256326429711	0.0955716711454983	0.261643661016081	0.694080511601369	0.281096777353674	47.064003250458	2.05086571653869	0.257003436056474	1.40242892622336	0.340671261834368	0.385511617688306	0.101703912654585	0.025634561078863	0.272071363229415	0.933768081432222	15.5728053743061	34.4752979637507	1.21048960317609
0.0356250582693048	0.0295505280690637	0.181861092311477	0.625676612885011	0.073731378446078	0.220325119105885	0.506685820258689	0.00483825832569574	0.582284494714045	9.03836626768536	5.3545212285312	1.9269646300438	24.8053057620974	1.07529402861264	1.4946864499964	0.461248436933075	0.34585603891947	0.0718505798161905	44.896485538558	1.94526080847652	2.13082383752665	0.162158775923775	2.97795263393609	2.59972163240394	1.1526671380468	0.453749029484586	1.62908362289652	0.424868500448164	0.871228575606779	0.179832455665211	0.0900690012613534	0.563443001506426	5.18699155019203	0.0460742272892182	0.384713866826924	0.509310005629645	0.213689099482071	103.80227451903	1.83186367731295	0.172342936663797	1.68275398934135	0.663765303280215	0.455011954050345	0.143634717843932	0.0285860764913309	0.352032548964069	0.551083713560178	7.49428283988	21.1797250071673	1.03973827432796
0.0353656525052079	0.0249258122382418	0.12579271673899	0.581091172824214	0.0495700949658377	0.10309540204782	0.335690361547368	0.0403188193807978	0.408213078849958	4.90193483178201	3.47780906784057	1.4302520151825	10.6894291056315	0.784811482973281	0.656796578599209	0.391684812280398	0.332021797362691	0.0368187631490639	47.6398162369499	1.92889752544039	2.38358052619126	0.188804584174161	2.09500369988963	1.78751474435873	1.48601776954847	0.412702641601778	0.916699727454485	0.268176711997392	0.633473791768406	0.101297913733781	0.0850079496307104	0.2387711516627	2.77322268761732	0.0523981408387186	0.301459373337045	0.306656177375223	0.302438252072142	77.6412714143067	0.872055928186229	0.296772693982954	1.0559344972524	0.484505203962743	0.681229432766284	0.156634284610172	0.0307300322281807	0.225095241360075	0.220981228936017	4.55137317661659	14.8859317242645	0.912814583126083
0.198007807515402	0.0520153093014812	0.131233760593794	6.78092765226142	0.559923248368982	0.106480936264747	0.325581354055944	0.0618903789291788	1.35354548531345	15.2018020599606	4.39758635777892	1.44148098659676	10.8971576341419	0.565403035231891	0.399016051877601	4.80460358530985	0.456451427008422	0.0945545285249534	55.1109532173535	2.11012816882556	6.42528546926751	0.636930002226617	1.66721494651865	3.67200478876685	1.92435174541222	0.69749784302677	2.11805710958147	0.468665279533106	1.0354646414546	0.209720591766006	0.247806130512493	0.41119700304662	4.27928460294566	0.0769254287764125	0.296331298108014	0.333882589796266	0.253853717608015	391.528833159521	0.510267279520931	0.146963134225304	1.18671195361497	0.348825164576117	0.312326204767118	0.0930485143371742	0.0491110827754878	0.62894436652664	0.917569790581261	16.3175239752064	38.5141141596457	1.04125332294135
0.250053248117146	0.05355078750566	0.106776163927184	3.46029186337425	0.1291318378308	0.191716842697551	0.278762842763282	0.0322550555046383	0.786480001124628	18.8464734462241	4.95323166500122	2.07348288166271	9.0414087280035	0.692067741849488	0.376355373251008	2.63779534334948	0.583553462031396	0.0638711419905914	80.369533621619	2.94035379275181	4.3478992502158	0.277852236487641	1.44374181744593	4.50693453517204	2.3479672104461	0.451952318369124	1.23784134749918	0.42521809958912	0.577306436922907	0.456283198620186	0.320618372295153	0.710383605723073	9.35165129971717	0.0957621194638651	0.208869651809335	0.744402704631511	0.223108610589247	89.9181923401333	1.66811139943939	0.287192302100391	1.16041827895408	0.539438883984335	0.600410768519183	0.190193307499849	0.0385912032632966	0.438434894375132	1.1232916980479	17.1693622836697	46.403397636238	0.588221737522736
0.00686765852257953	0.0382086219189035	0.138416069162371	1.46689405519007	0.121483950952197	0.215077529443844	0.373708040832201	0.0501691475854595	0.693933609735575	17.016547208096	4.90399536958435	2.0029701137262	23.9135171023025	1.53906617328243	1.1565225642433	1.04280330929751	0.239117728688097	0.0439425470289279	53.6792554093767	1.91892914134016	3.39165547422938	0.17379527842725	1.88886073376692	4.07369189851709	2.00222044905006	0.548274913407507	1.69082357096831	0.525427000877405	0.600008083799051	0.183464560868403	0.196248628575794	0.443829743950986	8.75045000885397	0.116714443660764	0.258788868349794	1.19601238256178	0.249394971795734	107.65137238532	1.74172644089787	0.317081141552027	2.33310836205385	0.671318872501757	0.637003081307409	0.313031627956484	0.0276460305001037	0.449576239550666	1.10342050579546	18.9498769552791	37.9615996246318	1.29117181209056
0.179018528594345	0.0262927851004972	0.218656609493311	3.77191789846135	0.0877510672741512	0.095956290147783	0.521912989564185	0.100812387179248	1.29182465382469	9.67004313952303	3.26742049061266	2.84024087121853	16.8554761308988	1.06187623093781	0.823048515381867	2.52713598219921	0.603675995204893	0.0861079044911879	53.4544585884868	2.10038790013111	3.61649494860801	0.13170642363762	3.02237710972341	2.70848426635319	1.183765276173	0.923886089915177	1.89659432907907	0.450144043384593	0.49581046439093	0.133215479266132	0.393244793635407	0.255251302684788	5.27332264880105	0.243922379766449	0.458136464435221	0.515502907779536	0.229613313337571	154.828327380902	0.565111507277194	0.241682909131863	1.35775195006853	0.447079804277913	0.954579191723304	0.113781836529541	0.0585855878927051	0.606465877142683	0.937381389026063	10.7042766889939	22.3185582301089	1.31732928362905
0.154140818142493	0.0200695877369542	0.115410536645736	9.68307060459833	0.25855865196817	0.275700699170663	0.353037782972044	0.0906997548310767	1.83832316679734	20.7301299558115	4.3371421357335	2.58307349771744	29.2697202269257	1.75590096676391	0.977109093747059	6.3429366819911	0.591099411971458	0.0636119740974374	76.1099248405909	2.93499145353451	9.45085864334784	0.406580635022317	1.67553109402064	8.25617620036886	3.35570318372308	0.602831172616722	2.97763244035395	0.846578320924983	0.453892889123327	0.171607807830498	0.229959635330701	0.262591942428837	7.49368428796034	0.245729212209163	0.260451551678097	0.611247803651772	0.207296162121831	114.013286722365	1.35535342932246	0.261354598415921	2.49084102204349	0.625411292024008	0.562286566724278	0.19842310831113	0.0497776917204307	0.972263495313603	1.31382990226961	23.03939269346	41.4034699388207	0.997535867116169
0.218182094298371	0.0694832270825616	0.154946481683532	2.61910779172428	0.16603299801722	0.109368960469611	0.535368055990645	0.0528624520770461	1.00247313091696	15.9697178501279	4.25394152918381	1.91914996550639	14.9924157930183	0.816202851632548	0.855843349949141	1.89472306841509	0.491115575265647	0.0761320576170219	48.8192153570935	1.8055063054951	2.61510759772236	0.319509504086094	2.38760851842539	3.58460000230499	1.27737594130978	0.638788273066911	1.75018136293023	0.535119052405817	0.468937724079038	0.134161480567009	0.134266975078807	0.429616134999812	5.81933029401532	0.205527190358767	0.25643565512143	0.952466118681174	0.353746818184561	136.7448309882	1.69100712716271	0.279934926157119	1.80448911445215	0.682779051722319	0.787884362114778	0.189759630920617	0.0250128169299145	0.416838635122788	1.10913961098514	16.7568411868036	44.648745487088	0.618386157378942
0.263889798119482	0.0379433889766823	0.11363656131046	3.49399770504064	0.252544450672227	0.165904346814762	0.381187124526985	0.0629232803608796	1.36884784549873	19.0662539924212	5.17489819414667	1.04099881557633	11.9653191324395	0.861456548752415	0.839114376603767	2.4088620390589	0.362729435891265	0.0864276566159727	73.8481123355909	2.64453780128469	4.18600088601356	0.322729903296464	1.58781551929172	5.08822919553862	3.31750440655388	0.409149033372995	1.51558177883587	0.605548083586957	0.448774892189936	0.119300324917969	0.156702147482117	0.343573610161923	5.07345015425375	0.364732636439887	0.224559852747906	0.940030587595936	0.291030571673016	177.586491303141	1.37450360539522	0.301720478544506	1.6164806080405	0.588633944522786	0.663745309348608	0.223119279949097	0.0262160634052708	0.572040799246793	1.08290795513049	18.9435436682141	42.9732664537147	1.28758099570138
0.147197496108751	0.0329942163587972	0.156243531940817	1.97900959791539	0.059798844720693	0.137287023174335	0.550133585914167	0.0286711604485674	0.868752902939866	12.3729944044372	4.19905651060641	1.74289745860989	17.1367350609302	0.836684019051635	0.472083395018686	1.50134972385975	0.538906591552701	0.0106574047408147	56.5854526539394	2.37273253002948	3.49544808296896	0.186520657752699	2.54729401957398	3.49462212703912	1.78469415853364	0.434384897105839	1.44051398048015	0.327669816526147	0.694297495837489	0.0699126385886349	0.134031168748357	0.36133817661035	6.02071812369965	0.249794585205271	0.219586494466684	0.774518256743652	0.435472121592471	90.0359432292734	2.40986207720132	0.44315752513978	1.906952889964	0.675798271346194	0.67942257007726	0.20918819435638	0.034303291789597	0.475785927883066	0.779428794502134	12.4082226208891	50.7897205621118	0.713170336829934
0.210521583760944	0.0225756779200265	0.188762966850183	4.57034821681836	0.191605171333502	0.198277526639066	0.603813205021479	0.0456946619649042	1.70956378234357	12.1058935406077	6.04823862800043	2.14611666867682	21.940617730688	1.27807947759289	0.405204914057705	3.25517508886704	0.466591237960448	0.101216982073532	66.3799005146485	2.87774636876111	4.62403177864624	0.0867892040155416	2.76246215550421	2.59491583200986	2.64461014726765	1.12018656037293	2.33572368849245	0.556136107542232	1.13132486964363	0.137437121685842	0.195815950309386	0.439861931499173	7.39534210229007	0.273283406960558	0.232814110590733	0.424315798301668	0.267465872127349	229.461327320907	1.04911828274234	0.0345883270353626	1.08953411557496	0.29337151799536	0.968983993258307	0.227087272251314	0.0407351590001465	0.647697441732736	0.478282971256916	12.108904190875	32.5553568327578	1.33364571161105
0.0228214284599166	0.0394757540813698	0.202878302193156	1.90572485220129	0.122549072189264	0.13229977738754	0.626784360033024	0.0168887354534664	1.12761806073821	19.592604502817	5.5456531659338	3.57659019220372	20.8804350358486	1.0521046672948	2.27144337469138	1.30229243214153	0.487115718414798	0.151131903455496	47.6494582220819	1.12945181369352	3.9922959507407	0.171874517223509	3.14979360941044	3.76708409308555	1.64754609744179	0.710932776692485	1.82496965495643	0.394239110440619	1.88577188130899	0.197843886172501	0.18585549550972	0.229719340347106	3.97277531753629	0.0378310081710932	0.220608692831055	0.38400506746413	0.348869616403478	112.99224549459	0.88475717532383	0.523046812770065	1.50481035878487	0.580762668806817	0.749888960564307	0.111169474197611	0.0257529649261278	0.46249364972262	1.26051467964877	18.867309013482	45.6759352974192	1.51807708791733
0.162137579420861	0.0207101739486697	0.116055198481746	1.79479693799204	0.0515800093024435	0.147443541450605	0.347006130056141	0.047421572455546	0.713805631036393	8.25299319653077	8.93202709626384	1.64620245267014	19.2787223978978	1.27009149639936	0.562475448884044	1.29121828354639	0.417360278593665	0.00585178587085286	74.3924757681542	2.95225936240109	4.9195124984746	0.148905111695944	1.70968763745341	3.9492803093562	2.30610773336096	0.631849791299436	1.51315686594992	0.418732450424696	0.206023693112547	0.137375244264059	0.134666889588025	0.25558178263784	6.02533931769802	0.225650836973461	0.184161756282885	0.359674167872738	0.123494852929121	144.106179460021	1.1954215641779	0.149739547556314	1.02092158216494	0.376764773894144	0.746494401044914	0.235976550929242	0.0277860937360853	0.350023965168486	0.300600340271537	8.62468250518677	17.019901466158	1.35762317277914
0.201161521687776	0.0232788301428161	0.090052493947032	3.3000746019679	0.0718994069064364	0.141532364882318	0.351518680010258	0.0465896150440452	0.85888826596548	7.61806097982612	5.85657277785434	1.0599030211252	9.54279448861159	0.802231053944004	0.321062786437923	1.93478408651154	0.0903889816841899	0.0182489026046597	36.562630991237	1.54686334623202	3.20689685113207	0.0902935251773275	1.40310981276335	2.20528151343107	2.35036818753473	0.699324321195132	1.27986511984616	0.307519467172116	0.764472814832879	0.171928445117832	0.140700588235646	0.219070099403862	5.24850449122618	0.28618045004721	0.169269268131415	0.304665177492202	0.253397065056613	159.961149082095	1.07423605205527	0.146098880129196	1.15917002101111	0.335812298323203	0.965830622631217	0.121322096848781	0.0318523513560002	0.362656096082017	0.636036499024198	7.93641033891231	16.5839085767078	0.877907108175815
0.175013205548123	0.0396818802819441	0.176505048514833	1.75269706539468	0.0547060704722886	0.209749061667195	0.776962817083757	0.0482535298670468	0.91385772736569	10.2760538378324	5.27505331667282	2.13765884178698	22.5609794839244	0.787603734936324	1.01338724849388	1.32261694105508	0.368121144602278	0.14526041259335	41.1800952333655	1.81210926918987	3.10963152996366	0.166330177958235	3.23179314403734	3.08671483497078	1.04057556031135	0.731817665514342	1.55993246834201	0.476944878688598	0.516368915892652	0.165470463369199	0.0231521108650085	0.5977266450695	12.2866562229674	0.215414211233048	0.273038621637351	1.16549982616505	0.320136238117312	143.985974195089	1.51876590382925	0.181428755285573	1.70539570948567	0.221644833953651	0.792971475042764	0.157087616237963	0.0237198361161704	0.302735296276184	2.31963726581604	11.0242869572169	27.8236894554094	0.837049801948157
0.135672499688693	0.0787257446772594	0.437880999053091	3.86739039959804	0.150185008286518	0.164139745410223	1.37227786788928	0.137496836932469	1.65075711413011	8.72785832021913	5.99244238256383	7.80163956115151	28.3678628384795	1.13660697187047	1.25573677177143	2.747076385097	0.387465090098894	0.239388350109606	58.9851253750478	2.70713271573686	4.36512168551872	0.301362378549497	6.14348036503739	2.51526772335929	1.8663536101801	1.04719197193164	2.32439018413265	0.506806252542615	0.509200967487662	0.298321068124358	0.407605431058525	0.597729210409389	7.79480748245376	0.0961352678230132	0.464104758787758	1.37801572526724	0.628947635693474	132.014853633568	1.57372008166336	0.603473097535737	2.13763625261891	0.479856440933034	0.757587060263039	0.181818193753946	0.0914385505478676	0.746537891322669	0.786436356562424	8.80891890732716	21.2161755868923	1.16403168303737
0.0226840842109445	0.020962121402138	0.100149882749067	3.22656835478825	0.0633491429739844	0.127915452219204	0.335066203445475	0.024701136726561	1.21366288733873	10.9000487488675	3.35456453642486	1.01002540968277	11.6405150305115	0.674584026968515	1.50728889666701	2.12390091905052	0.321187796585282	0.0289004412333084	55.4990222665226	2.04017209435691	4.82651026703029	0.121699282542469	1.28410352784334	2.67868094413231	1.56817421033135	0.390655919642966	1.49575614999716	0.444023275038092	0.284814130957136	0.112640151594794	0.135699200295911	0.347252128472008	4.40931598856102	0.293775559896127	0.188913063306971	0.588283770418967	0.169496031012034	109.533590380626	0.63040109949001	0.114305672130051	0.920620325891485	0.41770751639801	1.01500949540361	0.100557702352723	0.0157296380431625	0.428375511146021	0.726656261911813	11.5853046882934	25.7654274942565	0.857128048192586
0.174338282415151	0.0331520429922946	0.194502075154834	6.22001625627627	0.263524351357401	0.206023014896841	0.705872334154377	0.0771520814328283	2.01720426484244	11.2889661535243	6.10692466925794	3.06581326948877	23.2090357542683	1.40478000392904	1.6535384027164	4.6664429476206	0.351584118028685	0.132362471289944	78.7662731031959	3.1297308994977	5.7376676491926	0.30227579973779	3.15064077373706	2.81254492134285	1.7506961252004	0.531967116222232	2.79682367102442	0.636978003764516	1.97120925722893	0.250680200734087	0.241164798374069	0.224389616915175	5.2944446182215	0.243376141042615	0.356757425516103	0.768197691827966	0.255772365373938	114.583268179154	2.52385673807317	0.280086681745119	1.65130461639083	0.998255965984487	0.65886845608	0.265534428600024	0.0567409386305446	0.708390743701863	0.665475439279675	11.4136220035381	26.7593123159588	1.51492764436937
0.121582118645052	0.0455415422846488	0.142134594979126	2.34768090621522	0.183661002530337	0.163406081842205	0.474880979963501	0.00890194430305863	0.940349249443502	11.7248111365349	5.93586935433389	1.90758857637646	15.7188329391567	0.904172619733162	0.892447193887147	1.82406550762197	0.52990687057398	0.106028248098853	61.0958065056164	2.58337473027502	2.78149497624603	0.0799968951132463	2.0347812462505	2.70277353221846	1.0027766932915	0.459887201330521	1.65374506562916	0.403369484707079	0.369650211884909	0.145280849913661	0.166569725816854	0.378808713552512	3.82561610915934	0.227876190395291	0.246447747993895	0.8377576432721	0.293965206610529	136.238969478582	1.60938291278532	0.185323077496146	1.20396161209694	0.615185174650059	0.969535443551109	0.150475958182179	0.0284638033394044	0.377385350882321	0.803102937083113	11.2828727260185	31.6881547099716	3.60900004666791
0.227170318641565	0.0591378889281549	0.232696825851749	2.9749651104412	0.259624416538281	0.142104417478994	0.713162738004941	0.129373835606159	1.20176188520187	17.1120108453683	6.99733327201342	6.1954245681279	25.3452555578692	1.16842684653727	1.1043184516573	2.11306918580547	0.392924970475399	0.0969881739865889	44.8309145778752	1.791952627487	2.94060110606532	0.327628691407711	3.44669806163997	3.50639007950371	1.71638792734902	0.748892561566758	2.12516433523836	0.409789858995927	0.822785184856341	0.282621027549808	0.204241553476655	0.589043078407572	7.77133027051858	0.346615567886842	0.273308816790061	0.678172115261177	0.376598339661672	109.814954791702	0.97610230091084	0.325625057580339	1.41835052180962	0.420073966952777	0.933529898083774	0.165696562647094	0.0703978183767442	0.515827465212538	1.05940189750954	21.2254215217812	48.6579603729734	1.39652407531058
0.173741827055257	0.035059370623723	0.204269430893704	10.8656109298887	0.172911294247632	0.106365820741839	0.560534366962586	0.143051922083313	3.14935023537542	12.5553229201073	7.01088117009442	2.74006958057895	19.1596423195854	1.36076708719961	0.712198891426031	8.21098049093441	0.322589359937615	0.171308085075675	63.8963229047816	2.7763377407261	5.78341133285593	0.0982088361228498	2.52876635449239	4.31767877544014	3.54502597605165	0.854798013854263	3.18535906586362	0.831371332286013	1.22999336220111	0.0690803452721035	0.169140887816544	0.258410337297294	2.46821909583308	0.170293957725836	0.320284759138328	1.00488405617871	0.319662949081781	147.953348510455	0.460369626257124	0.170014545253371	1.38772511774023	0.435578715217382	1.19059480904976	0.0786016702614708	0.0597713987358988	0.929298398493995	0.936795864728472	14.0881882630695	32.9722817982412	2.495559812036
0.0051016466939053	0.0308558813702116	0.0605078896674476	2.23915850970092	0.048783268061618	0.152052333030749	0.24795618139808	0.00322550555046383	0.866199095407794	10.4298543553541	6.28613339495672	0.713536230871452	8.18957312242732	0.530117152718927	0.780943547936653	1.68701669889407	0.457158800535372	0.0312533863367	48.7157555328951	2.15883661374527	4.12030936193842	0.12180940914462	1.20967155135283	3.98502163346504	2.1395121559742	0.400925526373277	1.36204640090612	0.431147810206755	1.5342810826716	0.114649689030142	0.0949767257969361	0.358055406157507	4.45342207061939	0.257473623086807	0.186012395986002	0.715298743741663	0.22410614394886	99.652284999666	1.12043965393351	0.140600918138964	1.10602661701087	0.559937847102577	0.710595146511152	0.149444108642526	0.00257274688421978	0.244845289084735	1.33896089525039	11.8614922769364	29.602304602634	4.58016936533237
0.00549395577427179	0.0619820135294052	0.320972420464278	6.89708074441065	0.150242100958291	0.135454929009745	1.25823015860825	0.100828617884991	3.90940458484986	14.5113109430917	9.08748059397873	4.81437402268919	58.0475658078788	4.42291132152171	24.8768075328984	4.86324992017635	1.13970729030697	0.214107249770207	100.612056815316	4.13524405471115	7.16221289469023	0.225205018562245	4.84901912134412	3.5814435472916	2.53230815597655	0.770054776160522	4.19879858387337	1.22652558838127	0.244448021337371	0.105455860923599	0.275487841658846	0.304960412843906	4.59478767174088	0.665986702122612	0.698890583173511	0.533076637350058	0.237084234817119	220.963314312694	1.09018385425169	0.191293414443153	2.01524471669724	0.399795720449333	0.757606162372405	0.180747036222814	0.0462905839670305	0.926899692794769	0.0739980827326295	15.6538990303938	27.4180200668708	2.09091440335329
0.135895457087668	0.0827176615345395	0.736238011667817	3.68862714777914	0.173620713424712	0.170986065227957	2.55626964837682	0.228050431664991	4.07023903107763	11.6824871260583	6.05117137358254	12.5019147089229	50.4515853022689	2.59502460158457	25.0325458543838	2.44436623963983	0.768477264661652	0.48249030922456	82.4079997336588	3.76861874219099	5.53379152546747	0.244568532746799	12.4943233557823	3.3188997015897	2.32178811686867	1.87924289282372	5.42693635227193	1.1312739179239	0.565555435930998	0.257629349924988	0.473503850423715	0.499541539961011	6.25447002246545	0.478039534652427	1.18336889374253	1.45278848709241	0.600099669018896	361.599800978351	1.52895188001036	0.522433687410124	2.68354808035132	0.51028183840195	0.906509628701146	0.200821757966253	0.098187718345272	0.831830515729163	0.571225523468134	12.0656005617108	22.9243156912287	1.19692422942383
0.0186794496325241	0.0435919079822264	0.327109983085375	10.0711141466338	0.259456196539639	0.168080772791559	1.21178166754494	0.126240613857793	3.4908100564287	24.8416580461106	5.63037738522292	3.07341611335726	36.954946235874	1.44350230325142	16.8318748307327	6.50756674075695	0.610186686728208	0.26082419359354	81.6998897125094	3.35146269588645	8.78376749693667	0.260480896757477	4.59924951541844	2.47233726750607	0.985046288832896	0.771290939709505	4.07426203968301	0.998315124716985	0.520507565797113	0.122886764678778	0.379851737566384	0.380804026617493	9.34092304303614	0.506640190571803	0.755235769848736	1.04786739185417	0.412326378041322	617.312779647463	1.15697819448726	0.23305942648776	2.17303949766473	0.288439653402937	0.736696875859463	0.175070441380739	0.0615105632329994	0.871265737638739	1.16930023646437	27.26762851099	46.1898333885025	1.78922658194967
0.208736267548951	0.0355310454469328	0.673028166542956	0.943276080659497	0.143910342127844	0.140383481238149	2.40465120865001	0.142913220602006	3.79555124022208	11.9747357284285	4.11333876694596	9.29006401584451	73.5568828275279	6.25487572881644	25.9399693288314	0.670857946616454	1.72836479254485	0.378986414151807	93.9144929338243	3.69034532592972	2.19856080517198	0.219312432089496	11.4122667399931	3.44252763643796	0.92869171499866	1.0474908771761	4.81178073498219	1.38730226209971	0.356637528836937	0.133789056065245	0.224502811791971	0.377956256343777	3.52263558871947	0.469867918675463	0.697377383792396	0.783909873833548	0.217066506940111	84.4001279881728	1.31219359739606	0.202586777038606	1.40894126083531	0.719775044508102	0.694865143623365	0.235484754065708	0.0551099909970088	1.11758315992329	0.907785857940425	11.5607448746	30.5092722332698	0.600658647866088
0.179714744083916	0.0458682684023255	0.266067336969335	0.88999199872261	0.0756620989278756	0.177586042577328	1.09950622926983	0.14926988685123	4.25974028491792	11.0918481236418	4.90571669682379	6.76562434295525	26.5532509780089	1.92572453709073	42.3799640160589	0.654635112015087	0.672277388165231	0.259263124810551	84.4487655290988	3.07218334498552	2.50266534704144	0.147335259233101	4.3224907101545	3.5112839092627	2.30734909742091	0.732421299069684	3.85311383648959	1.20130420575774	0.564161182710917	0.373709029256035	0.237529608917862	0.600714203727092	8.20504154429237	0.207337022174664	0.433515303167272	0.740141269496424	0.160678171533345	103.553107600825	1.23245758818859	0.228531493682424	1.1566970531236	0.398300536739065	0.655960144518723	0.15623485719705	0.0540097147913179	0.410978380508039	0.562121775149349	8.48142212835856	27.790784955008	0.90814225983555
0.0522367091490886	0.0493104769420806	0.401360374168493	2.31305340005996	0.194366692832512	0.140384553251544	1.58538601685223	0.210060775458334	2.62166807048116	24.2523575619308	5.69219690011887	14.3390308765647	48.7203764263338	2.19303634936276	17.1251792850918	1.69264206153694	0.493108832119975	0.194694822079462	55.6749965153363	2.29602830758981	3.46783923472553	0.306038143633814	6.176579838931	4.68235896873601	1.67540858127475	1.35470462165056	3.45931893298674	0.650928243171418	0.792217366066176	0.298371005645838	0.302641691267226	0.506890734536082	8.78529278360007	1.31192188574378	0.536503728480555	0.900493773177107	0.381505649533042	173.282518492953	0.908798189414223	0.430817694056341	2.34162338528137	0.342466207680739	0.830000910703681	0.226981033834554	0.111402257926472	0.82944920538171	1.44380359823566	28.1299547883781	62.6234900721691	1.16609011155712
0.182559640878926	0.0449846603112505	0.348574176757746	12.0937532944743	0.203138319032838	0.137940676771968	1.19489078812822	0.108694082827094	2.90467304925468	13.4379062517688	3.13803176932852	3.55948019809133	37.5055855021402	3.81180319882727	14.085228927961	8.47372193760051	0.682540928396206	0.202624567775285	79.6755725984313	3.76201434332329	7.84899833250966	0.262490233013158	5.4023211847001	3.87748370889164	2.29299661462546	0.539972848287082	3.36113461433725	1.13451178840127	0.409484932271732	0.0993396843657829	0.253116082767025	0.30985964417124	3.52974167369771	0.448468474383951	0.426767613940051	0.228101713222849	0.163160971387043	121.860794158451	0.934815142969433	0.207243452312475	1.0459075342391	0.386784438415389	0.462710861661238	0.14426595145413	0.0664682841485143	0.893559882019672	0.771831602224706	12.2271770475099	28.1549146059792	0.727358680410462
0.0673194745144857	0.0242520208735012	0.220835947343693	5.45080153605547	0.0822515155881259	0.158932274518894	0.708322271039255	0.0679440902343352	3.3701731445839	16.5392837056137	4.94895559980951	2.57023985674024	26.9456149147632	1.49033328569791	22.0212437091999	3.65411496752903	0.271832707974606	0.13187629523425	70.3363742854539	2.96266702023476	6.21143513673204	0.0675793957639431	3.33053940432153	3.03590101745942	2.21870647827571	0.496017618588138	3.11781865516299	0.824893184423077	1.06687308790313	0.165428291108112	0.185126676669507	0.346906385166831	7.56893230185986	0.163105124110736	0.324967640095563	0.342361144119112	0.14558875107353	130.266443004082	0.861208408441349	0.0663346010498984	0.942110001150841	0.24109965202138	0.538228633605276	0.173011855927589	0.0198789166732276	0.591419993060094	0.0522154351071097	15.7897062362541	37.764670496158	0.788067631916838
0.318320638684246	0.0410771338556934	0.471480118455579	6.89462849392137	0.340567931985582	0.140729263437156	1.54350691278334	0.179793068857363	6.03230113488026	24.6259329487907	4.55694575091658	6.04424075674679	48.7060629048324	1.80607104913114	36.4966081344049	4.81651846454153	0.752933614311087	0.330889184810279	83.4043696799744	3.52892995788071	5.33855760431446	0.339470561153773	7.63912633286939	4.40801828373389	1.07774932028638	1.11602563383464	5.23269684462628	1.03419253212481	0.354257112068803	0.173268909614218	0.225930280897538	0.379658158949261	6.66778967938255	0.158583964210786	0.53352696427995	1.37026518114174	0.251730782860791	264.422787040299	2.17284645837046	0.343088558279894	2.45568976923224	0.367634947557377	1.09065512938465	0.138189004719976	0.0759210009675979	1.05761930995613	1.55677648819388	28.0933311271763	58.5897356154463	0.998908721589212
0.111628580493908	0.0433227714348317	0.45984624867377	9.43807353420336	0.439782293471556	0.119512373042752	1.6745966966728	0.174647055291748	5.16109174032401	28.3804816921676	3.90671859018103	5.66256747512486	34.3232843353075	2.51869815736222	32.6846705282315	6.74386784489083	0.43583760180136	0.287890774332074	86.8781339058856	2.99218629095366	7.6288584085274	0.453984543966799	7.20691684178992	3.71823416818951	1.63454337618959	1.01166922752139	5.0455255638314	1.25163760843248	0.648782883502076	0.138035271172694	0.332122412751343	0.295365211969556	3.61168651269486	0.237746452093615	0.645951386508236	0.548675191312008	0.361939040495753	303.297010388039	0.968329149517454	0.278830393168163	1.37684866634346	0.408597296894972	0.679174829386378	0.187819513079705	0.0735018138259428	0.97102224074386	0.818116890164186	32.5982270536525	38.3509497676691	0.81852244074239
0.0297589271106389	0.0221675126995102	0.429809946190064	1.94595241273558	0.106710984977806	0.123346102867833	1.12850100122361	0.152737132612101	2.98735626757393	10.7852382474658	3.58827913814077	7.65894884220788	39.7228258813902	2.19932662266838	17.3550149855856	1.32315095125316	0.554289786283853	0.192053771250048	56.7723662125735	1.67067981963699	3.53634945435898	0.213611599466096	6.61383661927009	2.11977035940273	1.65000987832251	1.14727157110494	3.70589979976594	0.892100044164342	1.78979779329261	0.138616169239771	0.293191719890901	0.300094023277248	4.3945885558822	0.543412462468144	0.4940648394245	0.533076637350058	0.275729410425303	155.954157423791	0.834292112795977	0.556067105137293	1.72525217899679	0.685816017104274	0.745136278632389	0.0682221302733746	0.0709417024247703	0.688292190010721	0.469058885081149	10.9130186735017	31.0872318624446	0.929137533696847
0.00996677934370307	0.0486356059682679	0.362911382663912	1.21763150766814	0.0546478362058845	0.190858975600485	1.2915191245171	0.079743255662236	6.06463857221017	10.9498985326761	4.60378052001754	4.05707395565364	57.4349300041023	3.86253146809553	47.0025801101248	0.870103238352732	0.959004648219482	0.258979580285091	94.8273995713791	3.54028203944636	2.57333030629326	0.0913235077891123	5.79713919370029	2.77517897193677	1.65034697213208	0.581889016100306	5.77702104841213	1.87841231188717	0.43058434151208	0.210550152391854	0.168810654791345	0.41056087682321	6.74267678147029	0.312387780076494	0.46892677557775	1.36805908028005	0.173874326138407	135.511153062015	1.41251599990824	0.13675402426161	2.05792948927235	0.432756838342033	0.801145071312144	0.31258117351008	0.0358564522753951	0.909304766063914	0.960262067114391	10.6763889236658	27.4177305887647	1.26976183471365
0.147065506115225	0.0340820264395815	0.253186106776418	2.01384069242988	0.117317218881284	0.250450598605787	1.04034947398879	0.00764252131708701	5.92540423203275	13.5298179353153	4.52937744779712	6.30094825349389	63.5123342205748	3.76571140234459	44.5940207465106	1.42511293840318	1.49077757634937	0.182769748566776	88.4937147560547	3.71786761877547	2.82022615563904	0.20413228647105	3.76879253257421	7.29224372973754	3.04698897233062	0.676591466276445	5.3871159324589	1.42085434430672	0.417465600198246	0.164960715302937	0.168222428779116	0.164218146903569	7.64485666517203	0.64136252192696	0.365038293003212	0.942359984337571	0.131701361720351	125.226123278547	1.14381077495357	0.143610652411462	1.97735690267091	0.509795668920707	0.696323969125044	0.200005617042422	0.0352867074190814	0.975764644232202	1.08149178045511	12.5922402547366	33.5394578976469	0.231870530326372
0.0839307734206575	0.0211236099840266	0.338139024267151	3.66582939982176	0.119657036042266	0.122268592931593	1.52898146495395	0.0820452216787209	2.5591605676315	20.6093299982851	4.77028236930714	4.73151596781289	34.4131854338982	2.17979457862928	12.5897027408566	2.50277280633703	0.613570465111423	0.185193139178647	78.9685118972085	4.18556037100842	4.28085344190889	0.0888882142480693	4.88510878126515	6.46061455411312	3.78302067310264	0.614463586787582	2.45826126528529	0.822031885328982	0.877439176679498	0.112875950175581	0.148743712451095	0.140522239800034	3.25519740145874	0.735355305312808	0.341501808125546	0.762450300628665	0.262913563357976	224.990021156456	0.414821425106977	0.173336290926319	1.3570391440235	0.358999835629798	0.873471999002783	0.0993611279943666	0.0380783229178433	0.575706426941296	2.26571711469021	23.5504696888949	56.7931157041807	1.25633795767257
0.185080093676333	0.0300397950201104	0.309352771849925	2.0437912363037	0.107325393320441	0.0975910454948007	0.971295441289203	0.0148193567899782	2.01871887314493	14.599999640258	5.09463926144369	4.23571070933804	27.4481288159281	1.17905194070198	7.62264053221388	1.46472862777542	0.216417094384573	0.141033465235538	57.6728990157182	2.1195976808584	2.90380114411221	0.0477076827026715	4.82925482816534	3.19582183662926	1.83599960417361	0.65415322036007	2.41385650824856	0.521793538521932	0.816616109858001	0.194752479497073	0.188183729733319	0.434760415117966	4.17039626622407	0.854322297355852	0.438302302676571	0.584183182930549	0.225022806957255	102.462711102878	0.449037165045475	0.144203332236522	0.986988870736854	0.240287356273643	0.445934105296759	0.0405533394596302	0.0391199320633228	0.503571272770346	0.879274337237195	15.1507743036061	31.6378926606189	0.93246542359267
0.328280028058515	0.0635570439820365	0.34145260631213	7.91011779779226	0.16763921747586	0.11958748298423	1.37749676531838	0.143278242876683	6.26572033495268	22.1323737946064	4.33489126785862	3.74032969164962	35.2554952389582	2.07639446082137	31.916522478413	5.6267984530233	0.579960875398635	0.273636906320627	74.9542579060456	2.68139342993068	8.80883411233104	0.292548377549448	5.43316358498715	3.8808641635633	1.6433596904393	0.756632185283829	4.73182970423255	1.30032434185307	0.575542386826438	0.0839962074588955	0.230038480167246	0.290037837976511	6.25143726280385	0.360766418583915	0.391035545376913	0.964341307696202	0.306019895498857	164.269935955649	1.93091653318691	0.344141410402059	2.30309985974098	0.671915236679358	0.842637414424177	0.199352169480302	0.0549421848832979	0.870616552027031	1.55201921203888	25.9374606343834	51.3649354001036	0.758059290738254
0.351858058448007	0.0517899444836775	0.647533636886787	2.76046595248844	0.159952199778205	0.175854739472055	2.20154971372182	0.16103532892212	3.63258324969686	16.1726552710106	4.87716676797654	9.08131055594147	62.6484903705767	4.53321249946399	15.5848431541477	2.04078906249998	1.21728704339645	0.318047180864325	82.7181362711127	3.13735424224011	3.98752719280936	0.257291444693815	10.8638064811677	3.72275432447963	1.74410670386216	0.974157105071782	4.26944131853705	1.21372074409375	1.34122541093107	0.162489641969984	0.285630048554117	0.271421359198098	5.84737868630616	0.45252701261367	0.598870286185384	0.702872088736081	0.15813705593977	114.225595223637	1.93837241433429	0.222131043063619	1.57704472052621	0.915913242149173	0.606376823126031	0.330667339410737	0.0778720678648229	1.07650394544379	0.935271015593515	15.6486496446419	38.7267824933439	0.919459915454178
0.434387525513789	0.0525930260695437	0.53690980450606	9.745046297076	0.289077761321701	0.214176953680693	1.92808832287028	0.354313147506266	5.26404892719141	26.9749830411783	5.12234310900771	20.5858899849138	82.4370005204686	3.62137976035185	15.974663978056	6.52932993139801	1.25764654544106	0.346271514898996	123.150950523242	7.46873504322951	9.44402085578277	0.363657645763956	9.13375426135754	6.40455959892833	2.56838515382533	1.48788905812108	6.07774128705494	1.13252131841364	1.51484189276696	0.464505840072744	0.453460319145368	0.511409749827845	7.3017300521023	0.37589433494037	0.549001205006466	1.33228730200502	0.251352906934009	156.178089116062	1.26090850210647	0.322542530458472	1.91117290447992	0.386452209926227	0.941069563878834	0.207575275518663	0.180623895087527	1.67148609906005	2.29183455609818	28.6985275054646	66.5915045927428	3.10996180271672
0.0690680322940827	0.122276408977115	0.712558967897325	3.47590093994551	0.126348536275907	0.117119862737244	3.03922442956311	0.141282148969196	4.06849675708523	9.13165455996754	4.14279492239448	8.76471707013935	59.4118384079435	3.35510583544173	13.5462698979853	2.50535391632729	1.12894556515436	0.401407659146586	70.5326383720414	2.89660234904158	3.68696664639036	0.248524180854069	11.2244292688136	2.2551792703925	1.36566904729306	0.776082582028745	4.33284984297156	0.997173241374064	0.589975008867014	0.150464927807032	0.201950938115706	0.528249386385291	6.56275730194223	0.767146982046256	0.559096678466501	1.68975530852948	0.362088312709893	106.66519753418	1.94592237891305	0.257668990636476	1.85844207325235	0.898365446325535	0.94696641991028	0.203094354996029	0.0989692144428116	1.06594764492518	0.232465978216584	9.17890567952908	30.8184096014456	0.833528623201013
0.0292483369949234	0.0262846578038674	0.411186369868363	5.49998607505297	0.12179165220334	0.12270040262497	1.47547466925207	0.138891683215937	5.85571821378665	11.3220920622098	3.85626887525994	6.25320953914267	53.2400606875103	3.04877865048907	27.4649605751323	3.52699617202757	0.896093930207766	0.29602494285998	85.6958593528256	3.19871959084174	9.87701153899415	0.19842617650909	7.30755756988958	2.82335653099924	1.73639966628615	0.809035617329896	5.12950634107587	1.1519115413513	0.276219832649162	0.101196500895985	0.178865169278484	0.342022290781419	4.40173362309543	0.304390367228926	0.401426102761669	0.693492652922254	0.130881555436963	129.349229910257	0.546133406832875	0.11688555563091	0.715538330408249	0.263458165525554	0.517884627476448	0.123686027204603	0.0506315685551068	0.900245709262791	0.659753181292114	10.1010765723575	25.0135115153744	0.772375494840712
0.177485437464258	0.0381684963597543	0.407817737691631	2.46610031765872	0.107492390634344	0.165716444879797	1.50251496050126	0.0992259105452346	3.93324306901748	7.70333303770389	4.50987520463443	5.85890774758135	49.1586287431097	3.50799990937408	16.0590932297679	1.55496559128872	0.636611288414851	0.239003302604607	66.6205690347494	3.16762780111918	2.91086591162801	0.109250593389118	7.18389853270664	2.20326534055802	1.49029466827427	0.674214402614452	3.67765770509233	1.21928865109392	0.477923659766183	0.101196500895985	0.161649161122906	0.356142477098083	6.42577901977758	0.694010037281951	0.326036897269581	0.813653713849343	0.143657183524183	131.204835797546	1.30187629479695	0.156838821025679	1.61430996482579	0.366374604131921	0.59204876932828	0.21026126842397	0.0374106197607164	0.68422339608705	0.498574407528555	7.21948642319088	18.0348121370343	0.86600146508978
0.184457354390206	0.0408550219344499	0.41989418725201	5.55046208395614	0.108289125748785	0.138563317300339	1.8542234100306	0.119860143785693	4.17149097048561	9.84430225441938	6.05982317206267	5.28202664904757	40.8897114630345	3.7529356898498	16.5369631486326	3.44819317449372	0.757031731387669	0.270491128774788	51.6635934679194	2.69208763256865	4.60516313186486	0.105145409593264	6.66602272464609	2.53973533938711	2.54490465441859	0.670927183835074	3.40562499749335	1.09754248551338	0.832966041519056	0.161683169740299	0.165273650195349	0.500098016421841	5.52832380865672	0.326864639078583	0.427181893201108	0.399807478012543	0.217319920942574	179.993487800562	0.969253055470597	0.10059835650752	1.07423382756222	0.288229485730759	0.9685257948371	0.106899166617902	0.0421810887922147	0.812953813435697	0.987080926653132	10.2743057417488	22.0050619393958	3.13095377122266
0.208794026716431	0.0271915661866051	0.804780527138362	4.48762810374212	0.108509961262517	0.0969814326839919	3.00999867100356	0.276150536868614	6.17617402325637	4.84027920226502	4.64435787166463	11.9458951481427	50.2386696260069	3.06957939846136	30.2032208474805	3.06947230723121	0.82065343215992	0.505716894973494	73.7203315263835	3.19190303353304	4.59724497695968	0.134549968142625	13.3038442682047	1.38930048369344	1.17577331532525	1.01256752060905	5.30787900698647	1.20329290506207	0.588540775799075	0.139794844365275	0.337787837252502	0.166422417331805	4.32830394001903	0.181074332699206	0.781998927184909	0.365703949399961	0.190459763887196	146.374980443207	0.573623157499754	0.200290058340214	0.890041045756287	0.213298507219706	1.23021394224937	0.0914309612527061	0.0829519735098724	0.880583611778853	0.214583979892232	5.8320099334233	13.3794926523034	3.82081853398391
0.0238240227636491	0.0480618110698492	0.204164881789493	5.98888548423039	0.472574022780428	0.141149756189334	0.661985222034593	0.089080807448953	3.24085437494325	24.620419660437	6.01482581095421	2.17794726916623	15.7934125346795	1.14205255418656	1.64455811835517	3.92244092936115	0.440771378043629	0.124334554204578	78.3318096266597	2.37416011152849	6.44270529353537	0.500322492993578	2.90100095879949	1.78680662757185	1.70136873776626	0.613338762503347	4.41952167354071	0.787797079659507	0.687901087523398	0.0975062481936466	0.188920445264546	0.314549259210632	2.63603342566975	1.22107075648635	0.689546434401291	0.179778345633699	0.401007925577635	84.2454804193847	0.923123376502366	0.312806918126164	2.18817969201557	0.460749979704894	1.33467572487806	0.0995671574775945	0.0471639974139041	0.638377524749797	0.749148422283888	27.2337258313783	36.2262720605785	1.93248508718756
0.264722058639421	0.0257941668903217	0.146419366033716	4.68267021084516	0.105495620581116	0.157470372007603	0.581705360026072	0.0911523223097424	1.70278350225358	9.39952024961845	6.04414991868967	5.08928348873507	21.3755010743287	1.07558141218015	2.41577401731724	3.04548921252423	0.357377561437776	0.0652529371614258	57.5034680510508	1.92980405291054	4.71419253913481	0.131539149557976	2.34899028257729	2.63230632432303	1.78135655247843	0.849581827399873	2.61437072679403	0.652366406578471	0.864264310258678	0.26102980810774	0.141767429224612	0.476443593853996	7.80544120414401	1.47712162435131	0.491504133973542	0.546649815884525	0.379357876700799	43.9576461943425	0.841865564446349	0.350970935269679	2.47935165642502	0.475344543267977	0.912080970598131	0.129535769460944	0.0333348510229618	0.442872428299547	0.658022001326083	9.95366554618092	25.2608936476885	1.30972722873363
0.247528217251525	0.0206339677401044	0.183245190606781	1.67722269523341	0.0890057313740967	0.102003677247433	0.515964949110996	0.054628243455384	1.49640357738142	6.45173841094818	3.00868507321091	2.30482709032442	25.9337243082521	1.97830244190226	2.62974352205236	1.12120985513425	0.91066264533861	0.103152039406135	53.1235890617117	2.05397807273876	2.65206771576317	0.127019525191273	2.85789385405868	2.08272857658603	1.6593197473018	0.606406111156851	2.62121410538686	0.587215713928583	0.27857961821408	0.0890169315142608	0.115209533424892	0.394483993091432	3.71794843340325	1.23177950806472	0.453043317766003	0.449174799498811	0.227392800912753	208.357842008242	0.527722298085103	0.102124305297544	1.59965054932759	0.467660958875103	0.768973537676658	0.0844065952663188	0.0216971583846694	0.411962831273444	0.497851067673845	6.2635587579941	17.1186070754181	0.68957747369918
0.00848491632653534	0.0413951768333289	0.161146097403987	4.30373336686625	0.178720209374483	0.164153223971073	0.538460498307203	0.0888631993666688	2.68059278662106	11.6176687865441	5.12847296992226	2.3378926926282	21.0202693652118	0.991067217898549	2.13831042627935	2.81881936509608	0.517572552449398	0.0938745814545858	71.5612398898265	3.00425525059945	7.13416030334242	0.256349383646711	2.52249378675431	2.94494631012145	1.27535740276746	0.763027863573227	3.80373836039431	0.905527783481902	0.460313042856287	0.127840322305933	0.187466589487481	0.328247852377611	5.86278789182803	1.48072436002046	0.426052300772628	0.788011363080273	0.395185733909161	466.914996283928	1.94226390596845	0.323313211612311	3.20238641444005	0.71084386598375	0.976763947913156	0.165992021380802	0.0339886622229113	0.6672723782709	0.806451429289455	12.5167172423942	31.2444538718499	1.18576917581819
0.115568000174186	0.0255820611483061	0.203441050271794	0.756384051631641	0.0465821005675414	0.0894022169158783	0.553863856515626	0.0137657802407935	0.551663864963911	7.58355453601684	5.34913590166681	3.145260401757	14.2370000953216	0.780500030848181	1.28644063857516	0.537767636043837	0.365396840136242	0.0864818278038154	50.656775956031	2.23768635388525	2.54373991575594	0.13121201471661	3.12389410112899	2.26261618934811	1.30533054080492	0.606594322904204	1.52943691351238	0.352761514574868	0.556342547209293	0.142252598260472	0.158411689306502	0.292548454467387	4.66157663564979	1.20172706133409	0.373781468786845	0.219386997880187	0.193724572464414	64.5143626691315	0.510998018115426	0.192942355745667	1.11950751345823	0.380332058110729	0.479686988183084	0.0951492836897422	0.0265556712668967	0.234713103294846	0.56015380410971	7.64496477371473	16.9898485858944	0.809758213713478
0.267605616030633	0.056775302079828	0.154344277636602	1.4237151371215	0.206808821556228	0.178119571074782	0.471707175171558	0.0323816498162052	1.00631329884897	15.1941618175082	4.21339953846555	1.59020218928207	21.110330368856	0.843964335014297	2.533698778772	0.96858265895016	0.650215129492457	0.0919105976589209	52.1358252547224	2.10740463575758	3.11449988157653	0.310059533556198	2.24632852819041	3.64066611016975	1.0151607813199	0.488185392011334	2.15582930694204	0.397359110494528	0.612116795526877	0.172499366343282	0.0841665370513428	0.473108103724239	11.515031680663	1.00538639500085	0.368424970627775	0.969712804001918	0.430671410819795	114.160837882576	1.39141212171281	0.150015617857205	2.28633697393496	0.501298122878308	0.431284698930534	0.195260595701485	0.0107755376785224	0.515555763340931	1.48001283629213	17.0561341216452	40.0759153492723	0.366927307868238
0.0736579636342404	0.0228962035761477	0.130326723512454	1.40788679858136	0.101933803498918	0.134653713221411	0.310323735812633	0.042862964762428	0.579755877897868	15.8292035018338	4.21374538113535	1.4069502233336	14.3999067995996	1.28007016558932	1.06549692703864	0.901908620524517	0.564266041604561	0.0583779108961629	37.3620855440375	1.93904196858877	2.78374054665817	0.18090378527626	1.83863765584563	3.89085267526846	2.49103190906393	0.348169526516889	1.65907975271944	0.473236632870782	0.909091453994214	0.183049067311286	0.0173705457465631	0.379390390188404	5.11353833925521	1.03159314937291	0.273150632592765	0.356165451893841	0.23479099386667	133.994459692171	1.09543145293099	0.167056858106621	1.69811581576282	0.529391959306605	0.390477867297708	0.127963065324274	0.0127845362287554	0.28853037108408	0.894939628818378	17.7212857551624	33.8036092274396	0.695800020441985
0.202245108932426	0.0596435140221786	0.398185441466436	4.76999715963036	0.270405853657396	0.167493082717726	0.722179668994853	0.123481665198527	2.07086890170974	22.313630476795	5.8726818971268	4.558760835544	43.8680847191743	3.21364876072012	6.35824314497419	3.40246146552712	1.24219155455573	0.208849374840872	82.8097241594502	3.25447256256092	5.480988772673	0.419533970419963	5.95512488142437	4.72930564872694	1.20090913992212	1.23622625563653	4.94096381167361	1.07286826828209	0.468267535017607	0.142104375937522	0.371966671864869	0.368502807247015	5.25853969875679	1.55096337238282	0.543855146223973	0.766721189200665	0.376753859493458	267.097939835751	2.17494297401003	0.342628672388717	2.4594130472036	1.11513249416194	0.828817560057411	0.312237856950003	0.0770832779131491	1.12299277980013	1.16952001784371	25.5431184967391	55.5601037293915	1.23391801117169
0.0221537038245003	0.154785649978387	0.301900053738246	6.73168402282106	0.222261632644113	0.141842393306249	0.879471410770917	0.146065422647554	2.32966506709387	19.1172727890019	4.37648628748036	3.87251228408427	31.895962994264	1.66474532186042	4.92727068495655	4.7752415785515	0.868040693096473	0.192837607341918	70.9249698720953	2.28206346120443	8.3467018264053	0.342448627871536	4.25764626897627	3.13472475476074	1.56673808337516	0.969031638682937	3.62255248347155	0.824854647182514	0.62466693817083	0.175508770585056	0.277752121558558	0.500236560618262	7.39499494427444	1.56200338354491	0.472765877706022	1.3433089346275	0.414132575469261	145.854012449258	2.44577894199273	0.374236741615307	2.80973834779375	1.21600388934756	1.05149351068891	0.218188016496007	0.0616213095424357	0.775820997751139	1.08066487680978	21.5222424948839	39.522082105127	0.726492896504884
0.253218252745155	0.0468138746337301	0.17614045459316	4.72532615833102	0.305837053189599	0.183563633004232	0.391680319739867	0.160640608224425	1.9973070644167	30.0081319835207	4.52726398601525	5.57047785335472	26.3768717768042	1.04392941174551	2.90099618085949	3.46505496568149	0.611427692571719	0.126358298413471	83.728457504559	4.7590428851003	4.81835468809355	0.377261648864913	2.428222584096	5.17584551668444	2.36681556069754	1.01121861566511	3.25859192829711	0.644968582751209	1.26719562487183	0.304205178022047	0.322118042840989	0.371015326387336	7.22196331952522	0.700435071398694	0.376060104497991	0.738948991211844	0.212127789884645	161.582199609577	1.31067411400336	0.286573763638495	2.06809540438625	0.388785107873649	0.711529312388975	0.196591712859609	0.0789214384644324	0.732533273516041	2.25799213875355	30.7610619945856	53.6527160245016	0.692183219999063
0.301625822218868	0.0525938034223378	0.373069374967798	2.12180720760701	0.15114224975386	0.198505536746032	0.888871830767833	0.00506012465291939	1.73828513494667	15.3945777139633	6.66107276997917	4.69528534855569	36.8027000210621	2.785961450802	4.07001596898483	1.55355315129319	0.636429872825321	0.193846067302869	71.4413674539047	2.47366123195302	3.26480656271203	0.267064133227753	5.48909618119752	3.73187220624419	1.77857321965091	0.816319178964776	3.81677446193205	0.933095356668862	1.3120276834471	0.197053720010785	0.193550237008372	0.33211178063139	5.54139292140223	0.688660589523217	0.43484323713915	0.533319185420732	0.27107890714721	105.889796847181	2.12157185087289	0.300254951785628	2.28560851768629	1.18885912730754	0.78514989488186	0.312832626767616	0.0529917897411925	0.804003200837837	0.907825308244924	14.9365039373857	32.2410319587171	1.10151573824491
0.101977366811192	0.0654598483398827	0.274985756639738	2.71087258246716	0.106749588490833	0.205985063727791	0.896092102285477	0.138362043216283	1.20990774671848	16.0776248303517	5.35045074273787	6.23045576541045	24.5974940863408	1.5942527458432	1.95892240602701	2.03212859690835	0.691721625005054	0.138113350559018	88.4890364336469	3.26935097053037	4.27757648019466	0.196278098892567	4.05616794761123	3.75867982134986	2.40649839861603	0.653812683354571	1.75850934289089	0.568909989787462	0.531248413671141	0.464750362542683	0.244170511927115	0.747348724272596	8.4596420676525	0.362694284104856	0.348334450278148	0.333845597490517	0.253102380591789	86.9052791968861	1.485829983996	0.301909273217175	1.53914302241224	0.735547317608748	0.598770684374704	0.21482526530332	0.0706487673745105	0.462491349957239	1.00806540584256	15.3092512217117	46.5618384517828	0.601618806204478
0.0454904936827961	0.0761472547084977	0.266200446626101	2.73779276936558	0.154222890698256	0.209458233349089	0.745374470588869	0.123149602092564	1.86452379872351	9.49636546659252	4.7877745977965	3.77047850987719	37.6279028385404	3.42339537128269	3.09449905666375	1.84177062255303	0.628550600770002	0.153887066168419	67.2896075418993	3.12925146476888	3.90348002906299	0.288227047334025	4.38548940923763	2.77433563404877	1.97419237964414	0.842307725403369	3.62775124334582	0.965602451230484	0.68869286455545	0.0890169315142608	0.164718762488898	0.469863431272838	7.38398711210515	0.582166683926843	0.346317051064124	1.25647545014901	0.274376922661606	140.10860194744	1.76122767506965	0.225080415892572	2.29868945223567	0.628302282189008	0.706179862475824	0.302640459043283	0.0525062484058945	0.706384109947038	0.683550288627235	10.0011489919405	23.8729664315601	1.06171533371869
0.0311206791820361	0.0333939156900284	0.174180391523497	4.34467291123385	0.147621754941001	0.130238121299469	0.543501859280874	0.0797513326646867	1.50602716777819	11.6033785575327	5.48505457974476	2.69144338729307	20.680617085195	1.18972477141048	0.997715301373723	2.91485894032665	0.158119986278782	0.0814163416050102	67.0570790360674	3.45156171356066	4.87782390046371	0.233402563576564	2.51443626071897	4.24021136606782	3.61915575208224	0.595086004345432	2.40891440793198	0.472962318961402	1.2497864004101	0.147111304200658	0.170561920075363	0.236148658023817	2.82905687080157	1.07599304284441	0.231155968172431	0.900834631201664	0.366121702036004	187.8357604516	0.605618861303743	0.286345555178953	1.97103697430377	0.619024483086669	0.829206648094498	0.110438628323137	0.0364673691643611	0.539052319083288	0.865310199450896	11.9688185043055	26.3433950397226	1.16375741705262
0.0325272635518456	0.0296710321058193	0.17460751686472	6.83829590976288	0.217901014005188	0.192117519761485	0.606065968301055	0.0872021637869047	2.14875093531561	11.3378625508459	6.69614142634931	2.19022446131454	22.4365420250458	1.10963534478077	0.623994832815629	4.2614543641977	0.30985128624327	0.100239543639164	67.795012168849	2.82116787322702	6.16849758337703	0.30299772313879	2.72509394673183	2.39701382591389	2.3952550083823	0.487911116348236	2.87442850896072	0.683147137692969	1.2297490942672	0.161309953182315	0.164223224239209	0.424556534877582	6.05329370348193	0.227288418039043	0.263462627653138	0.285014450394889	0.166845089949133	148.97221446975	0.915086035419164	0.0375066464058663	1.25245697768342	0.329327444550452	0.85866574567787	0.148392010366367	0.0393980786964596	0.668248081888235	0.724966835249352	10.884437104585	23.3308193204246	1.21375525801995
0.152642537676238	0.0441892838941871	0.231704526135468	3.67151351064887	0.17874407327333	0.147574965851683	0.608795347555423	0.0749055458928079	1.73438730544026	10.0436334579172	4.41811608556719	2.15168175841383	25.0449556084546	2.35423706356568	2.16716658251567	2.4932218595266	0.441010637833622	0.158637065620339	60.7506174200129	2.53791117580116	6.36280142077128	0.324001438438967	3.89652627906984	3.42267799677394	2.49910599029267	0.637471864561051	2.55473435868011	0.85251057244483	0.521228173500042	0.100380795111826	0.109694203876981	0.211417499377543	4.12428368016731	0.486322168890107	0.291268593838262	0.777246237501539	0.30978184256088	187.472324113545	1.28026906006039	0.244420305539664	1.26707121824737	0.406239264310866	1.04317229004823	0.169922579913195	0.0330216698686074	0.502901037972967	0.623758914780205	9.67121603368912	25.1138603431816	1.03497499925602
0.16050191001838	0.0293426513483105	0.294704242350897	5.08038123762875	0.162696414201636	0.0996229938828119	0.904815602225024	0.142730890344269	1.95755300616359	10.3551948454131	5.38674147076713	6.46297030780399	29.5813211747884	1.68669675812101	1.71379961165455	3.47707490165663	0.633465813658177	0.184088105751739	53.0177051123874	1.6024736867538	5.51184175287404	0.141041465546561	4.80825895822539	2.1836900592387	1.43640158845218	1.1337656246623	3.76329897067108	0.701468462379134	2.1915324103776	0.152795229099836	0.235075143385931	0.37269033914755	3.57121320135418	1.03635801380419	0.35907966002492	0.292442559542227	0.349396279991363	169.831298995646	0.808803438864428	0.521188502130875	1.55814574803964	0.572375279708234	0.849930229409574	0.107864812580263	0.0731412030600627	0.690291561708909	0.729577045104073	9.93209281364291	26.4296413655999	2.47902036253299
0.152148515999511	0.0446880955668226	0.227859456260208	4.43491269731459	0.0879545332017727	0.22547857907082	0.74711928018207	0.0555870869272843	1.91529809158562	7.53185976481284	5.79794276284368	2.91568728571662	35.9568037550202	2.13004055925459	1.94409495523504	3.15945814192377	0.54286717987831	0.123730356296142	69.5661420297044	2.59649470611205	3.94931498273616	0.0931006411474699	3.59026560879947	2.56238363298107	1.59185890228447	0.506663974177364	3.59120787213939	0.836897051452958	0.532360497365495	0.164362976650576	0.115787306903195	0.470331203490225	5.62487508418125	0.51986180721696	0.328736189012638	1.12973816371399	0.151984463691783	168.617212387689	1.36771700657547	0.149438079256263	1.48784202524846	0.393631626378547	1.36652937876294	0.260434465847829	0.0231110195334939	0.7349439199462	0.532576022612918	7.01745148724084	22.1799967536032	6.26275717716867
0.174031137796863	0.100790910199033	0.610809714376782	2.79027577357945	0.212791648572336	0.165596307560316	1.42708744363145	0.251558901409592	2.3619437518858	10.1286948119737	5.80339260045029	9.74269414594521	37.627905916047	1.7289636123989	4.46199773579684	2.15508548352879	0.487874216362394	0.474181221051531	66.0788527943985	2.84446187032665	3.08338140871597	0.383231922356073	9.90215569536332	3.50138402107546	2.15037862357804	1.77826174716613	4.81381112883944	0.755561966110688	0.573432976651087	0.327631106656462	0.498506534643634	0.540173871862265	6.05564926955312	0.567018867322753	0.786324284205353	1.03986382726071	0.594600711957982	113.065771978145	1.59041670801938	0.640817870491792	2.26054088631111	0.572338239059886	0.957297556240058	0.166928416587675	0.117664414454478	0.837004879945528	1.08187965953071	11.2192921492282	25.9619341436705	1.21148940511232
0.218723388764991	0.0515166937744703	0.202206005225621	3.14790309189419	0.199305093938319	0.252901815980212	0.764471169002329	0.0955719817131822	2.39541194378498	10.045417609369	6.05059349353536	5.58933527027691	49.1098589446041	2.84535965087006	3.87156036833934	2.44590375937838	0.893230350275157	0.126611493996988	80.8386947309583	3.43243895719116	4.58853726516105	0.273537090917066	3.19156126959647	5.58758848614547	2.97886042078346	0.778806930564763	4.24170160720391	0.795007732889464	0.623640632736996	0.127983929415306	0.162333184894582	0.146810491012397	5.42129510463673	0.256303960767431	0.30871790822435	0.734127903496477	0.16553279112799	114.113710391363	1.3620899392258	0.234626216608174	1.95017927741424	0.620904457997282	1.07213968429424	0.22590713357402	0.050756834171896	0.878700337031984	1.01433830024655	9.88093925542822	23.4983002192492	2.60611009282783
0.143203780673575	0.030797571996459	0.179524107446407	2.30843232104343	0.133851688645585	0.0948394889748844	0.562176554925839	0.0129092428035886	1.11768349695075	11.1861270369316	5.16760051189509	2.03819484989408	19.9903424745594	0.962385642706295	0.914651903599048	1.63885877437658	0.387537619385409	0.107814113777201	48.7670302258403	2.1667385014459	3.23636923412349	0.105078501412057	2.83439027915317	2.92284612991876	1.55357806173267	0.486099293882141	1.75161707234658	0.338451407065745	0.635209601203471	0.082144153748104	0.115047119754372	0.253788678261741	4.65123642929407	1.48462860293588	0.257213785261011	0.6402499931977	0.298206995218798	149.46738477476	1.9465630558413	0.29873921605037	1.39332159003445	0.646239455376206	1.16623801701813	0.157714058686398	0.0173332646501204	0.432304880944687	1.39771453667075	12.4554975029859	27.8628916495983	3.56969578638874
0.205784856032713	0.0350433594610919	0.271119764641361	3.01373659008908	0.122248087905415	0.13734347152193	0.722804034643315	0.0861824164239744	1.43398459364193	10.5928957555439	10.8255289547108	3.79176836523431	22.3914328331301	0.922833661708875	1.08226819149659	2.44686257252539	0.334549557126871	0.140115703688013	62.9074579054623	2.1291094849353	3.64781908816808	0.183977507558266	4.04559051390424	3.20116795709645	2.16259117851682	0.765599685718881	2.41713637327652	0.432103677954114	1.40137069111616	0.251900900822339	0.145590924988573	0.533178373805058	4.02272444904495	1.26372767974363	0.447759370612907	0.443763024635983	0.33451579902193	114.684008289607	0.519051352081158	0.159095996912501	0.947602283073049	0.198681018157409	1.11810852665852	0.0977085278315612	0.0402757106003746	0.519841645151538	0.569068104592129	8.97131068220555	21.3694496730257	1.4749035437773
0.263131094114513	0.0307624019681148	0.24767378178688	3.62263118899344	0.221922155125431	0.16883983982922	0.576250202446361	0.102870824964295	2.55454904968488	15.0089789459971	10.1121059852566	3.6473672693291	41.1497849339179	3.03539990095292	2.14672414662764	2.7633786494506	0.479433956956895	0.146464353877181	93.0357374496921	2.84110821698242	6.39600849537211	0.228187361544364	3.78097237264077	4.50739693647286	2.69569564224856	0.787731586317418	4.59554311730302	1.09056760612717	0.308445815124963	0.110397740683547	0.177142694178081	0.315739905300284	4.97267392260922	0.83861613990592	0.382702086807755	0.526851770692806	0.203021594418265	139.487933938686	1.2804963415434	0.13449649771111	1.34395983470243	0.523153174087441	1.06593760542803	0.177766617315624	0.0472612260219946	0.881595452906941	1.18220984549824	17.8596318461572	27.8031040931473	5.74522930741302
0.223807796600944	0.062397679269275	0.229828549495574	1.67728088959349	0.159101746723072	0.180379945934527	0.704280826172224	0.0824944336401527	1.17402393218657	17.0370451950839	7.07965014212438	6.93714040232981	27.9962547031862	1.52816600540626	1.57011923905113	1.1433482435387	0.638206599841462	0.07910310201169	51.9970467625843	2.11928653702672	2.81817072410795	0.187409140424017	3.84496572691764	4.24018896932877	2.61345837303069	0.916168334950467	2.18396368568422	0.511456421167277	1.11990133192013	0.341461978477328	0.167860486604185	0.648929547415228	10.7675147746478	1.30565302118388	0.65098382664337	0.871195779083072	0.493490381686591	337.996244043888	1.20049121233451	0.431558985007073	1.99381647788685	0.594517824225674	0.62745673682638	0.251208951205357	0.0489541329585084	0.511542848106945	1.08056493266003	18.8221206880453	44.5540249048195	2.07149424656199
0.0256896611708368	0.0932060047841545	0.493919250379627	20.9420834692911	0.701206118521821	0.204410537866913	1.00942064399909	0.478687613890022	6.93638220297813	13.7569817498285	4.88275159722685	3.35653333077616	27.8925282328476	2.99092336984006	1.14283627793424	13.8432777352974	0.682084882060719	0.357868781484766	140.813034415563	4.42541191002775	15.4356576976438	0.696550245356251	3.47259961417431	3.00798210792829	1.28264297439306	2.03843410254305	8.84631770014749	2.58121467603434	0.4836582892309	0.148270958358012	0.884707162565578	0.312077195959729	4.95858617445021	2.82845497077172	1.2018307272644	0.624047559291444	0.335084849973028	232.824491347783	2.13585175858434	0.538846999192033	3.22288971777288	0.642455291210993	1.12621171703965	0.197270526216892	0.304931475569888	3.10934499774406	0.843751358131017	15.1017665088949	34.8753655375845	1.19292568061265
0.208395938257032	0.0336371467951386	0.13646052587474	7.53477071244561	0.193991799103751	0.108945721098609	0.416582464940949	0.0746431603809451	1.19365287605771	15.8924381815981	4.87788508287852	2.02089816196609	15.2707480666311	1.25836853492593	0.486192089583084	4.85307146757035	0.604475086227762	0.0520766823608077	61.9697420085395	2.47814061048172	10.3837799653511	0.261399950880603	2.07547982531378	4.1844691503807	3.56002626040249	0.863533694428042	1.89737558401399	0.539718225071462	1.04779892009352	0.101507787066592	0.102039984530135	0.176177336484393	2.4279725219522	0.1683610516333	0.307465510581173	0.523646251372087	0.270578855742821	302.142686841656	0.452334288391259	0.158351326402825	1.1865823180303	0.255541560837283	0.53807283390699	0.0700461117256045	0.0500547140207923	0.524365245581574	0.757596597963349	16.570944946365	27.987607292748	1.84026709495121
0.128227859080106	0.032736782059331	0.143808000071429	0.431871478165482	0.0846876586314998	0.100368679245366	0.448780524698161	0.0529083595262763	0.407551524099659	10.4164536586657	3.68459715554765	1.43925368017514	15.3599935734792	0.977693055997434	0.742568882576743	0.313854749753653	0.738452615117879	0.065891255824893	42.9681286621625	1.83216310127619	1.90001840162731	0.168303166284135	2.03532598832912	3.02566927617056	1.5871351298772	0.317722079461829	1.00185928461084	0.225711667791879	0.631242078959942	0.0856761491504512	0.0349166202630298	0.194195473170296	5.91477500014431	0.0333106988660978	0.247533689182268	0.742750694842811	0.330783563830544	61.6401182959747	1.94657532206341	0.308094996766544	1.32147940192796	0.653385970635795	0.47292665178098	0.174547277057762	0.0182655798532014	0.245360106722529	0.850349796373825	9.79180072842293	20.3011669652358	0.768165576811912
0.200590626154296	0.0259046121786398	0.088756261171464	1.39513780384933	0.128631045922053	0.160161348032231	0.273382641596294	0.0559607648835614	0.609280103879568	11.4151096338476	4.94594834870293	0.73818502170818	9.35682249240296	0.579796905159106	1.18794926060327	0.924687242436199	0.442913948448503	0.0545230566505498	47.6522536444017	2.18393899244275	3.35579381030463	0.148981954255792	1.21300177847178	4.7966053118917	2.23087742181033	0.432776257176819	1.15380232508401	0.499327960700089	1.45502923573541	0.087308075800936	0.107094183843156	0.364221256335531	4.71970008560411	0.101739653901105	0.249427424644569	0.671476829301837	0.229499748448775	118.864032492956	1.06938826365289	0.19597668479648	1.74651564326806	0.703657727758632	0.616062154143448	0.160092700730267	0.0307353507145216	0.31131758968397	0.618895140450769	9.952740138951	29.0046319902661	0.957657029925599
0.203795187874592	0.0373118931623265	0.190271555322862	1.65405480298426	0.044031344566903	0.09503885644258	0.56260172512998	0.041716206549564	0.522481633850715	9.48576973643371	3.66436321074557	2.22803624706993	14.3894720721707	1.1249921255351	0.756140561027248	1.15237629544955	0.803077070229582	0.0675335151960529	54.7262189644565	2.213729139038	3.42778798655954	0.110672308875732	2.87225982034779	1.89317195047425	1.39424914708917	0.436819533355891	1.08759765909186	0.331509873507598	0.590898323845679	0.132369335842785	0.16532554243835	0.240312765089208	2.75940444675079	0.0960587595208402	0.316749104934485	0.27939791603098	0.300035880738378	88.859566569871	0.844854760766741	0.275726958054308	0.947600298272337	0.402771301149415	0.356267328960923	0.140246529154452	0.043907643877888	0.259141556141805	0.888647102193687	10.0918865461623	21.0339970857219	0.974980071328778
0.0558390680099351	0.019119864986291	0.090996428761345	1.77495116467471	0.108467512449784	0.143338384442121	0.313129477666779	0.00812503435263983	0.638485490549876	12.8782643936289	6.53215257011122	1.71604891540571	20.858153826966	1.47832220485104	0.321246061256162	1.35093799299209	0.595802529104092	0.0456021572163177	68.4275052341277	2.81788876575685	5.10707637814897	0.17891134930305	1.61529258389668	4.21059417862556	2.35689167243025	0.434209460190548	1.46452446988402	0.486728359451023	0.222292149866087	0.0824954933889495	0.0144695806156396	0.27329521315189	5.76563146927944	0.111185095083783	0.275219005325014	0.48422157094426	0.13326230067315	121.701701880625	1.32879280581798	0.142123880401248	1.27316707598759	0.524440795651532	0.546741522882203	0.202053581493278	0.042470696617173	0.56161457011384	0.830259442771671	14.07715856724	28.1131830609955	1.24157847461279
0.145103722353043	0.0181101473514215	0.140397155188689	2.17230886073263	0.0625245092850023	0.149720808121882	0.432880025596917	0.0630830440505602	0.592578280095594	12.2721125510335	3.75340595918695	2.30596823201243	20.2081465100111	1.27204920474466	0.484822534401159	1.47734190767005	0.342824853336475	0.0391675291147402	48.0207171176933	2.17650663819779	3.54893878920804	0.211980037769671	2.24926365188615	3.00504315878156	2.04549932564614	0.828658936616426	1.46448678436576	0.341937052125981	0.981378100567055	0.158747627757931	0.178220818230658	0.289984592289197	5.84937939567044	0.144604584224921	0.236906258824601	0.327320535932734	0.142693889672746	470.065176351362	0.812718148104944	0.122891818795603	0.897320389530377	0.369199361659027	0.654474921974702	0.167981543162009	0.0465421025105613	0.604592333879012	0.852027078842404	12.8520309180383	24.7989920066829	0.419718583116091
0.087960536699082	0.033873176403577	0.247348589155982	6.22076997293	0.155347524767227	0.137962871036992	0.562713223664214	0.0310033264319811	0.982922156179822	22.5898554498912	5.1730449712997	2.74629596825915	19.7730124307974	1.00057621965074	0.328687627595222	4.30300482600095	0.420953063830803	0.0965791158447629	73.0112960875861	2.65043360967368	5.17935705835327	0.218136896876149	3.26682036163017	4.54357079480253	2.28280751849408	0.551721432771008	1.72995590637733	0.478110786436591	1.17446953998201	0.249883359893104	0.386512703015067	0.52151645616223	5.22443723345913	0.16490633466324	0.415204387588528	0.532080189938199	0.306208575529956	119.417856375257	0.735358400390639	0.183461381027119	1.29583922648453	0.396039767308548	0.511584550480373	0.142917941192907	0.05524478349152	0.601894542923853	1.38939456222574	24.8833681483389	56.0544424804774	1.33498067233813
0.138527488668834	0.0719621040377466	0.317009650703384	1.79454374490781	0.211218530156956	0.135045144758496	0.906557334293061	0.0427336750019924	0.829276371876336	14.8349384496606	5.16778939875457	3.9799238877656	34.1307756082501	1.80506874251727	1.24660658860598	1.17955264711307	0.65254937600598	0.100864081426455	67.1131993387893	2.36834121206169	3.02216058598012	0.382320014941509	4.97435504439422	3.47048665348551	1.419208557491	0.680311478915544	1.79768315575722	0.474357555486523	0.518006850403016	0.186427933929265	0.132645009359924	0.481331661516529	6.52173867857408	0.146153919055902	0.350616655536104	1.23336061278819	0.349718264416498	118.007284250684	2.21858761581975	0.322783471445853	2.10957896391893	1.01127750917392	0.940658317500303	0.222734233652854	0.0272227392042906	0.524879538776805	1.03855722942552	16.8926075983011	38.4900727689518	0.385397905979758
0.0395567303310503	0.0327606900318777	0.351908442867519	1.79370542997248	0.106737083451065	0.186874359994091	1.02548722134086	0.0406987380971356	1.07403547139904	14.3841654680813	4.28353955167025	3.64581383665164	44.870156380225	2.13541367174066	1.58144568122537	1.23462483908079	0.52960529067152	0.0864071240260849	46.9514425304476	1.95207299932605	2.99747745129366	0.171116416030939	5.43096441458118	3.02996566664726	0.982854806119078	1.05922714077595	1.96791937087301	0.485124237519347	0.569175696848943	0.22376604009594	0.108354282173895	0.564245930726481	5.34517404254851	0.0490622696477409	0.39264339639437	0.580661404399833	0.219216295497317	610.090478505695	1.51648442212992	0.170939832574509	1.60358312414724	0.460604118156136	0.754148305014344	0.186531879109293	0.0386387266125415	0.676104951257577	0.794161869249506	15.8822922745333	36.6780647045851	0.844312114701008
0.0250375175915516	0.15009022919653	0.660295825225827	4.58137171931075	0.294975158210977	0.169607887865185	1.73613601994266	0.187694326882986	1.748496518367	21.7204294196393	3.82225394876645	12.1432374080349	43.4634411185222	1.79569942157737	1.43801833342691	3.14624407616837	0.455484054308924	0.255949263070574	63.0999625557819	2.40017893441028	5.17062954919315	0.533837914909095	10.0278158766649	3.75851998229776	2.08376981846456	1.23165847850557	2.76333958602674	0.683457487946505	0.402174156969735	0.301713100139697	0.512691057661683	0.619006315714385	7.66894012778425	0.0707310215864796	0.676209114190771	1.17581144244872	0.582432597955726	113.598030532865	1.45821898475216	0.686504074938117	2.34649908614428	0.605170088724852	0.613881073587349	0.225127746846009	0.145292687568514	0.915036606841915	1.56784039494999	24.5364198513371	50.1750218583301	0.592484418571537
0.00765535609813628	0.0409441872676252	0.2655370651066	5.29846585150933	0.209114527837448	0.22112489612536	0.790253319450605	0.127919656049619	1.67545467896342	21.5602615839731	5.01293734887816	7.83162606279986	36.2187355473654	1.46890875449109	1.13241201879773	3.92784422063405	0.328389310122724	0.197239271938754	88.4817803814607	4.27036709823002	4.38344892624794	0.341026869551624	3.65052427752272	5.26279964513538	2.69288948255819	0.876866550403881	2.86683450351568	0.536244446325644	1.52283954640561	0.41277663781699	0.338116875757315	0.567820644838154	7.13538536913926	0.0234073884386911	0.363647539463648	0.92483950898089	0.22713623428218	124.620236699561	1.42521940617866	0.381777335524623	1.79767898202635	0.440069813179892	0.651721338068148	0.290592999971579	0.109203575247885	0.798299659677747	2.10447352277917	22.3595641792689	64.8841179375799	1.11701075437613
0.235782103999765	0.0300126572349817	0.215750365074101	2.32306877589894	0.0435746857921383	0.149667100191941	0.639717465254702	0.045766815209115	1.04320522301844	9.88439786190448	4.36397767926722	3.37771483549004	29.3499466613301	1.88462916493215	0.816598152745588	1.53270653047477	0.574604106737371	0.111242040718377	42.6065454191506	1.88301288896313	2.85858694367087	0.0780510008530427	3.26004150934278	2.51025748751163	1.47166669335952	0.734593515597036	1.8127414879987	0.489613996302092	0.422432149858139	0.129488348981935	0.102673384714988	0.30280242271652	6.70908882608356	0.110316651464374	0.25290319478708	0.944478029498173	0.213209466009385	325.982059366554	1.24543007305059	0.18909865191652	1.4875249530784	0.45048303214887	0.637296018151778	0.188118426200834	0.0333852946498683	0.452516504600478	0.605921669288586	10.8845754153733	23.6644644780092	0.98145261416
0.171925575493983	0.0396040135841047	0.384496659230292	2.72405982588158	0.144263915182822	0.234805548911326	1.30010506146144	0.0719139853732971	1.39363079704474	15.2711976575312	6.71700327702878	5.86618211714628	42.9603041573668	2.16655462773387	1.67675276722635	2.07176597735469	0.60444542498782	0.154340089504686	78.7036013637417	3.4346560744683	3.84262421245243	0.291352697100101	6.42171937406888	3.64798293731546	1.96398496995409	0.685983321784313	2.4253338281944	0.653049347349569	1.70154499045238	0.26867990830501	0.216802327962409	0.438549170151162	5.87215710545654	0.243758099283824	0.385315018353567	0.683129129999635	0.322948597715955	89.1498446398932	2.62926730401447	0.329460027145607	1.82602856037283	1.21682021999767	0.825907926141924	0.317685292693477	0.0222568630999122	0.720761477493814	0.831870159227051	15.8282292735906	33.7363063791652	1.35456168673826
0.1728045606023	0.026044165697281	0.204192489837827	6.18733164538231	0.152120480226831	0.15756008500232	0.604912567108038	0.0981336525203031	1.97155017746944	9.18735135567623	4.46505728889319	2.10020337968763	17.8712729972047	1.52895226594034	0.4982831242112	4.14263681791064	0.426832637989492	0.0132463409056923	46.0317304711833	2.30141550525288	5.14168010769748	0.142597659593025	2.71406050854696	2.39047777368165	3.03022955355991	0.517939291181453	2.00331848177674	0.549990628559866	0.775650552764495	0.210662626233904	0.0289391612312791	0.460447787226787	6.42449843048953	0.159526440772384	0.278886503173803	0.369619024302868	0.268807998585139	99.7307447536285	1.19076332796182	0.20013609791866	1.48218862247959	0.511927521429003	0.892849835000769	0.10290865886033	0.0458017316459709	0.90286468730591	0.500498358676457	10.1295854212166	32.1807063753843	0.962421647851258
0.0254878326561478	0.0581562658856223	0.229046655479288	1.47233822526491	0.183998382424093	0.123661985528639	0.921706868378906	0.0491281146903804	0.982742557213289	10.9812838184922	4.70842377546571	5.16424059494019	29.0971147275636	1.24821058953928	0.79488997502262	1.10793579715598	0.664859788950929	0.02584122242258	50.6040743719832	2.02260666774579	4.0909393850449	0.215225039013075	4.01298411987896	2.28425126230884	1.74010867051883	0.638984530617559	2.12500640467865	0.517673743205125	2.06500131761673	0.187967385447728	0.290163757093075	0.349169625428561	3.86640247569432	0.136373480468896	0.322770272159079	0.455312820440125	0.367043293569682	103.560388697435	0.957657039672493	0.579059646090202	1.6379961567359	0.792252587821675	0.723007394621774	0.146061303623389	0.0408051791027741	0.564532869815091	0.523217193693203	11.9214499310482	40.6340180195293	0.765006183225572
0.0391165680850035	0.0385065664267393	0.172438184953058	1.61555693297817	0.0568686577287228	0.14418871614836	0.650572338434708	0.045766815209115	0.712152628740987	11.7096638073515	4.67510355864231	1.62426658984514	16.2750685841399	1.25734605638248	0.732827130111744	1.23453079694583	0.493969055294668	0.0810958499404521	67.5444146467991	2.77004145624397	3.99457747942795	0.14943097599215	2.49281629143876	3.73385919160509	2.83233307087571	0.552450226871797	1.25427252590437	0.41345516701394	0.45804601185601	0.0734853860455491	0.085098472664342	0.269145424015087	4.05496824539976	0.152775293952381	0.246234555040438	0.667049114444034	0.244754105193563	84.7207846277931	1.18715328633235	0.21331459336777	1.10255323163917	0.494978017217179	0.762720383579595	0.185064122417044	0.0109527194728515	0.344524337609877	0.667179216884837	11.3052050990124	24.7859092557679	1.24456119941645
0.03725387436667	0.0211831986768348	0.114838557718749	1.79456017847641	0.0701626296653074	0.130243655405103	0.528218879386489	0.00583157806696788	0.732308876350119	10.1873889277033	3.41804241399888	1.63100135887627	16.8249730017579	1.03621886729407	0.620603380571247	1.26271655384824	0.428572123809641	0.0594375544589888	55.9455158094209	2.39377604598539	3.35785702581359	0.123413975707803	2.10440629383942	2.53221974006928	1.50718878982898	0.7574404710869	1.26675151741353	0.297661778382004	0.30289480942518	0.0822336462890669	0.108625533573024	0.212317934045937	3.86097726494178	0.0625506786653669	0.296739010276103	0.315219002280591	0.171016041430375	379.70275085923	0.573888790240048	0.0170656884838055	0.86730087949577	0.443026740674115	0.735839903516569	0.0904759589611998	0.0327995877261864	0.336655918360068	0.661249522165591	10.8946312466892	25.8348287581028	0.855861993281793
0.0293605422116756	0.0306581691487593	0.20773776447805	4.26198131136807	0.161201954967931	0.126835510585724	0.81262186407482	0.0510176575630874	1.29537321055813	11.2872333518373	6.2132024132769	2.8634949933938	22.9799912470053	1.34767918268776	0.863736932245573	2.88745741221664	0.375407018954613	0.176687740796242	65.010125604661	2.77772212364665	4.66543437147811	0.197511044032575	3.31533382194416	2.81409097210857	0.871499598422785	0.706869012430313	2.02694668872096	0.411201938671799	0.340730025471904	0.0937448788510791	0.210440162313806	0.271085278813735	3.96335870924546	0.154692306203524	0.346709770508907	0.691366853565318	0.271894177033136	125.781859636591	1.3925942815311	0.192116957534332	1.33458409026194	0.781059171669763	0.777752682022235	0.183474217792023	0.0324775915307794	0.660017407602263	0.506129991430086	10.6223705387654	27.3351848338619	1.14294430136422
0.14698916639835	0.0211405499237734	0.217257176144193	4.00355190253307	0.151844853063854	0.269906313573791	0.724792762892058	0.00915721607185551	1.8664049095103	10.6788218238319	6.43215411546318	5.32530501336719	51.0440558267472	2.67222179592954	1.08729956640496	3.05251451584177	0.461828423115343	0.078016524406545	75.4554350404608	3.46770007268047	4.13780508499679	0.125996167027756	3.57049847870381	5.49075257660171	3.28052805059949	0.831485354444704	2.59642711132665	0.752986514710847	0.618572850118624	0.162304658123826	0.2076839781935	0.26831585289993	6.21147367560201	0.14408813928126	0.259623657272925	0.811734550049249	0.189283268549013	92.3599976531138	1.3563599991812	0.163001027477432	1.38328465290653	0.474205693390869	0.61414850743679	0.172567144165267	0.0324916564696371	0.827654689153583	0.583078930545643	9.95737541508525	25.3427247192526	1.97681819011051
0.2429519530377	0.0485844300200558	0.262122422653052	3.51129429542233	0.155183046466748	0.195166714222336	0.864121041572681	0.041716206549564	1.15996818506597	11.0276975214387	8.2767614887002	5.73118486189339	20.0494077162999	1.64792261127572	0.696753267667243	2.88979555019696	0.662794716450518	0.144277461478392	88.688210550212	3.23620259751162	4.54714174875169	0.0851325452890243	3.77048106330124	3.38431522148056	2.59083419104234	0.643572275721725	1.60172023570702	0.54614684914778	0.68102472282617	0.488125108069063	0.242768344550333	0.74172545311058	7.12188140349882	0.0885703078377639	0.368066522443086	0.745052978682821	0.232097615004185	89.475504111707	1.47052249496029	0.225914768798176	0.811036914638146	0.514960440974847	1.05334526642036	0.154105892647207	0.0743374212468892	0.546224949271832	0.701861585268974	9.05969251265581	26.7723921010813	2.9798197605576
0.251839445123661	0.0592432035784526	0.367425332017577	3.22934303663277	0.153573805932141	0.213110614145117	1.23105706450742	0.0566862861812082	1.46755681139114	10.3498817759884	5.48629202943811	3.8175802989661	39.2870294812077	1.52807020441479	1.15496384908046	2.46276649274515	0.586252056997615	0.194054576249259	53.5148654845555	2.60108401621107	3.89200885680374	0.1310835628557	5.91527636982322	2.61233617283038	1.09419274959529	0.595598437048668	2.42014021910967	0.603802421246595	0.686462950521815	0.156460983289462	0.12991037480709	0.591150177028931	13.4634276923601	0.144006324524991	0.426705359748009	1.43258491985566	0.365402661473723	134.759210896063	1.52702902917534	0.153826166485189	1.39208997347173	0.40983064062212	1.10858920648089	0.142873703827004	0.0316448327735799	0.622319391033916	1.15866363515004	12.8951804551974	31.5008303832676	3.15608527277265
0.190958026488077	0.028429260098988	0.296552365331377	3.22076243112506	0.173393742513923	0.215269776169004	0.882258452689306	0.0335764589301369	1.6593782239756	13.3031415283113	7.93201614040774	4.11665317925054	52.2648549395436	3.14248532616628	1.01445849170417	2.38415647355121	0.459464113781988	0.137769887481582	64.3742115891567	2.60033848277122	5.12102731385932	0.212831363222561	5.04470550410851	3.2176054069001	1.84426236524227	0.625036360593545	3.20740333197126	0.878759111617114	0.500237202378839	0.151470497078008	0.1326232184683	0.412352801079805	5.63407277819389	0.158806820175583	0.381438358952527	1.09879479285342	0.174769579019148	93.5129691491764	1.34786778001366	0.139259211734222	1.19194947068528	0.513996628828274	0.850693106203685	0.22292750776974	0.0307353507145216	0.784061434636801	1.01283154672414	14.2000615712583	29.3922335718161	2.89807251713483
0.243172800179936	0.0510666759079703	0.396371832354605	4.21133967227292	0.140778671814685	0.0860090047282416	1.11408380859306	0.107023450511228	1.82011574452032	10.4855399120598	6.15570079946195	5.87019525806066	26.4666267444035	1.8246402806032	1.22586515659043	3.0734867508023	0.450006876448568	0.163092778648722	56.8738615932914	2.2112714103062	4.7944821814463	0.094497125270817	6.06884248164869	1.71214622011017	1.19931322853015	0.77201398564221	2.23955984175095	0.577163236727664	0.607086236620179	0.0995840031170592	0.22548077933922	0.287724958898295	3.40785458573092	0.0769502966054042	0.498780669636105	0.446674985499366	0.268073824159708	129.148068658998	0.493443224497613	0.131616768951265	0.670073761051936	0.306364799780083	1.28230761012273	0.0487821135231888	0.0822014106410427	0.575696246438739	0.86059371730799	11.325294564043	24.0318274876083	3.44166428823025
0.079991162258771	0.0201387858793943	0.0831574657473073	0.67849368794392	0.0548354058874228	0.183145628599346	0.265759229288841	0.00938894066770951	1.1305250742914	7.45496775400257	3.88597469382113	0.817635141050021	12.2418949897768	0.539670177398354	9.17255351842216	0.446195165125831	0.216753466753004	0.0692630949321256	40.0401720523633	1.65626321447489	1.88866624405394	0.162032841019846	1.39321621758714	2.75126403567049	1.02564013270618	0.336472370165639	2.09855520233925	0.409925890259538	0.727391296694208	0.195983720004928	0.0913454080398218	0.478227979701586	4.54712091214992	30.8299416063366	0.301966203712159	0.607795989981289	0.305182816888476	108.963748298822	1.33453547316087	0.198372493893219	3.17227497311789	0.485751192654343	0.522526409269525	0.162054109005698	0.0348955655979076	0.227120951624665	0.513380630787265	6.50735492016412	21.8766028966382	0.553224292274857
0.125584447563596	0.0282145468622887	0.0527021349552383	0.855104031304893	0.070733383713312	0.148505480397812	0.159566611929763	0.0700186502339347	1.93676042088621	10.6464554360847	4.63882409597719	0.925142949597808	5.95232261965948	0.385993418202831	18.8567815548904	0.638835935934807	0.20922730471297	0.0829883593991639	74.3020736991411	2.50566834948782	2.60898698693901	0.0816972307663088	0.747904573663764	3.84491144412493	2.16412548873981	0.396412583861792	2.3611343433906	0.637798644175616	0.469518892330611	0.342801120485245	0.222718538329349	0.565794208152935	7.38059057564024	50.3620415900413	0.276158586883338	0.539882610344041	0.404340220186137	130.611545697737	1.09310752227243	0.510127146797625	3.90522798783245	0.724505845626077	1.20426814875769	0.150729011084207	0.030173218924916	0.153723891433084	0.54242103756865	8.20123434725738	25.4305016890423	0.526490380083343
0.0686880632439447	0.0572298466449405	0.106069399311488	4.36887673926343	0.304643515576768	0.125999247151262	0.270106831907325	0.0315594644292757	1.25223976412766	23.6359048685842	4.26089053485062	1.00134028389499	9.44926174640077	0.48484582183833	3.02413119894223	2.95945334758607	0.254384276953179	0.094296651193235	58.4330728611171	1.88630575406449	5.2431954455894	0.426278391892989	1.32615889956895	3.25756464430217	1.39584557904359	0.525931464569003	2.06009522287624	0.513867047737957	0.590493849976357	0.1408807437202	0.178855440445128	0.46647835856707	6.00808002796711	16.3637126945358	0.264348373291026	1.51668648804153	0.398257726931466	121.339680770436	2.23951155112095	0.356196651402156	2.96348915202953	0.865340442079026	0.0743535582163144	0.18064665002193	0.0290796379982564	0.396800549535423	0.761518055104941	25.096658781405	38.5819422445901	0.900447706336077
0.138132540727448	0.023635724436206	0.0748164574842323	3.11624212962036	0.112208817569652	0.154247999503127	0.233359187976553	0.0795911401240616	1.64047740076944	18.3367254219721	3.51209307049031	2.08276262599524	15.2027474418312	0.543871638193606	8.18088354447928	2.28596503394122	0.195504623959854	0.0813204039299075	79.0599291699919	3.29421188276251	3.60625227551705	0.221244872186009	0.977333739615799	6.25675752658335	2.28619595272877	0.808549264680051	3.01789293749503	0.557347769144351	1.36438298062841	0.30031167559431	0.380153758457577	0.378590888808193	7.10527742951406	14.0992184999351	0.269623418430721	1.56485308366986	0.300729360464689	249.558798619011	1.17200669491935	0.408662997278566	3.72536274015572	0.417307568447017	0.634567917075692	0.178772848051785	0.0517330913547366	0.461941429010177	2.22745916472097	17.3388649407293	44.3870484406524	0.475386731856802
0.170962710617165	0.0177909756910415	0.0898414658112892	1.36562783688752	0.0794791385796034	0.15549876022519	0.247346351158251	0.00615409556370875	0.868753164784429	10.4604875191361	3.947108451328	0.800591581146542	12.5672944436154	0.887518804663119	2.38961893049492	0.951375413133198	0.36476798687369	0.0592241808662914	59.6512366443781	2.60377151618631	2.76934989492189	0.13139637948248	1.23396954483744	2.67595891804311	2.39518225804963	0.44758433632566	1.67911858333784	0.544086087837243	1.00669336747345	0.168073670655837	0.128723601941284	0.394193780051424	6.84156779758496	32.9563838843927	0.254960364180568	0.373057104501737	0.235573182661755	129.309921321854	0.935471174312744	0.153911927816692	2.27903919026613	0.485963294085598	1.10750956824641	0.167327074081952	0.0186109683188841	0.295989203484547	0.835413759454539	10.1161634798452	21.819094237178	0.452082217428792
0.310870501256628	0.0154185614416755	0.0410176917546909	1.17313627838984	0.0467842359828799	0.11861406249119	0.135686364374516	0.00630048361761926	0.570204321850295	10.6650741796911	3.57607247511492	0.372321130737687	4.67359326240135	0.416671234139334	2.66039219134308	0.720765235067181	0.339092948255727	0.0325335209258558	33.2940070002544	1.47950409253564	2.46028861496057	0.12961882582466	0.523046782505322	2.11921958023759	2.25169958225747	0.311793577392786	0.964398495671617	0.315244975363865	0.517943648137705	0.219978488021024	0.0303962109613413	0.256844856100164	5.3767202484844	24.4440755389151	0.120966467732277	0.34251252226027	0.179595096393701	123.848339105264	0.781528755786396	0.0928741070206073	1.8379693406803	0.329453131563349	0.959708945483753	0.117900694784531	0.00761109525892342	0.122835560656681	0.369502183191969	11.8395965697929	36.2305492403733	0.679141735985761
0.299680729738136	0.0272565735675543	0.0408960908000062	0.68248423143139	0.0635427682752548	0.0987530733382534	0.171733914445321	0.0256415030949621	0.956736585157855	10.7498727056662	2.87865588294108	0.806948107383441	4.84324833441875	0.276262668365592	3.86081215284518	0.527672003623517	0.347511807660697	0.00550301045447987	35.5866628755386	0.687622318234242	2.39662640031667	0.112619635552573	0.651106406081161	1.58202681945152	1.30705007733448	0.391899285035987	1.49192570364558	0.347286440749655	1.26607762310491	0.115386320278082	0.237705076315916	0.323608809520696	3.37202152473476	10.1546430029148	0.168229403666501	0.381532936188655	0.311528962558048	130.404670022892	0.565869287380908	0.462448627891201	1.81377864912173	0.487644206994969	0.686184297099284	0.100610058767217	0.019303502468284	0.0668053049185456	0.822311314238648	11.1066252807499	38.7183420024332	0.465637507177151
0.23700741832389	0.04644083462978	0.140259911232948	7.86527518193402	0.432870196427003	0.117909049820149	0.393258113863577	0.112643864304795	2.66849402859819	23.8960154164551	4.33707584183443	1.17830131153883	7.91645036155495	0.603688065399165	4.05442540292722	5.32729518054511	0.436015654186021	0.152069382671323	70.0232791581535	2.39984842691903	6.64989088818707	0.598443265414255	1.63592154142733	2.56371385542833	1.62797538468671	0.501024346651346	2.97051318470031	0.560114461642899	0.539538200955527	0.145331518046636	0.343940532466619	0.334795820910463	3.20837981424089	0.293944056379272	0.380396636382542	0.345528717655553	0.561124543761779	169.642583068795	0.850435635927719	0.394931475706233	1.9262465718498	0.296890379370856	0.96790942681841	0.161965395919166	0.0732696977943331	0.716309469112455	1.3716703092181	28.0685193437811	54.1755093026692	0.908453465996502
0.257636230585703	0.0748380696392008	0.318928711769209	8.29282315519411	0.271213978027039	0.138303375877734	0.959843706273252	0.151127417391776	3.91934890748018	21.3939765922849	5.28594368148013	3.50890769947833	43.8317126313595	1.58399530916796	19.7002962806994	5.95693925346913	0.962360992193402	0.168099815790638	90.6237621640503	5.11772478696952	9.09716341745078	0.426420207549105	4.35717334424359	4.00682951401482	1.31267109780621	1.37008008758804	10.4056340479233	1.43279868023358	0.37957870299567	0.194602400274431	0.311498620914391	0.429975930126831	6.47362747158899	0.316706495200634	0.549476701631288	1.91408069122594	0.432981272044676	143.259764259465	1.90407676870532	0.393999524469853	3.86139670909498	0.489033846173169	1.45314799536002	0.188364733611936	0.0759648336386328	0.948987233036118	1.33222563423092	24.8890236362618	53.4975704085653	1.16763930534987
0.0791216931037844	0.0324640557102334	0.122714332924701	1.80410547954232	0.108274776735592	0.128028110886394	0.408417417203369	0.02919250459708	0.952137644818479	13.0854756148168	5.35804262587699	1.64497601482022	15.0867991814852	0.844598148876243	2.15431427647711	1.22380389487357	0.215749978481	0.0829346602124616	57.1860916442982	2.32368417892931	2.8878856692896	0.0782931794843793	1.8251779385736	5.10984204884745	3.59510670947741	0.478593654678383	1.71913755383478	0.401096905004759	0.889391577817066	0.0747076107608836	0.141931192284684	0.226275866886583	2.9060329718864	0.361108692917547	0.205142044561955	0.837798740717441	0.341676065265994	86.9223431840506	0.419129495530625	0.21871893230749	1.60869254109172	0.478974381400412	0.69982034792354	0.0861972421091145	0.0255900814384656	0.26950731635784	1.27737864126462	13.8672022850632	42.6025477593945	0.932338124110569
0.0346048723684683	0.0327987829224855	0.206821362175739	2.62752813230087	0.0428840994760614	0.12507237504825	0.564341409782769	0.100870181446062	2.71208314024475	8.70872124707076	5.63740239496179	2.53618287360387	16.6322192160967	0.950092337734697	16.1857177388465	1.76530206902149	0.249868579729158	0.221554491508602	59.5013899850962	2.54323127587478	4.26335941458621	0.166117702558161	2.87779151548289	2.15388023947131	1.42967807455843	1.04674656463129	3.23878451951423	0.650321625501339	0.580838246052894	0.151706633037641	0.317484557894233	0.399087753341685	5.23540005719118	52.2084522899273	0.370016821863537	0.454693010321456	0.378711174292255	490.372943320116	0.603125671550193	0.327641355915536	2.66588561367468	0.413930898568591	1.44922679992769	0.120442933378604	0.0244268959185353	0.396222930948794	0.705265903313659	9.52124212661094	22.892689853912	1.2954289225187
0.174321644116619	0.0220948826620147	0.11445428633306	1.88822994917399	0.107613423481787	0.216795929111748	0.304543690482173	0.0386603439258627	2.1651709014314	7.96168163732505	5.71685461327943	1.14379933941631	19.9018747461651	1.00797813399984	9.60522052687142	1.37041560167229	0.442036583818049	0.084046109311723	52.3192756962099	2.04760772787951	3.2238515122809	0.155224738455987	1.6185068091607	2.22172437055822	1.47127979443522	0.568398333557466	3.54398248275998	0.646104904442371	0.383322141169552	0.156743391847818	0.127862986718839	0.438609709327922	5.41772090837123	86.5983299041739	0.258339371244699	1.11583156132161	0.306685568339561	165.752374981342	1.1348133534405	0.257862581953374	4.81741109070898	0.555890800710034	1.31148367859147	0.230504502948529	0.031987601798082	0.470975274904834	0.60419563726753	8.21796930462566	19.0572997964397	0.958240068259992
0.235806908841997	0.0390294651486814	0.108854785046764	2.41659696343016	0.108314834389186	0.175314157489614	0.368086797176396	0.0366307187070888	1.28264932189378	9.68534162703604	5.24773710199944	0.911909723294825	12.5598629561709	0.458236213468128	4.82426363361526	1.5821184442925	0.384461246160287	0.104154700440509	41.6895251100976	1.6175558059069	4.3701519114537	0.133160323798011	1.68366198245539	2.4354354258527	0.899313245179129	0.597163569702087	1.90023714265888	0.436813083481126	0.57443673905194	0.138286993083492	0.117441021956864	0.57663781612092	12.7594483375487	31.9932919015985	0.205659147040012	1.34572148500723	0.360918830388079	208.023058214589	1.16958823892243	0.185568974508415	3.74778663829335	0.294458442380416	1.4416876551839	0.140879901750204	0.0242672602458428	0.257110553231189	0.830990580623821	10.1646976171002	26.2696828679814	0.922128100663917
0.0127811965783036	0.0193903525909316	0.125361687771115	2.03167684715458	0.157736536398072	0.295559230762122	0.418694508057647	0.076587688045777	4.81718815963161	8.7576255716361	5.42903564557857	2.54372493377595	34.7863096177102	1.61450013767515	25.2328185279881	1.49430725749684	1.12064329351612	0.180466087694944	94.2574030758393	3.64480610846927	3.94549944227049	0.155905548712373	1.95658840719672	6.36062005053485	3.22946083779253	0.633479021130227	6.11493214696603	0.840488603682808	0.625149158756696	0.18324539053203	0.199634237131323	0.319583426517085	8.60810312196	21.971783447691	0.269996644399766	1.05833466307516	0.254194325434979	192.198996956863	1.36515566546811	0.270836835251983	3.58106444657927	0.852981789865503	0.841435822528595	0.227401335031384	0.0284980452382912	0.656778427003285	0.81044047612979	7.92537253626214	23.3715831199268	1.49070554038605
0.0447820879615063	0.0285255724941347	0.0879754898897194	4.79620791758373	0.118823421760559	0.16515420759622	0.301147490413565	0.0337722266355217	1.34171396515197	11.9325221195714	4.08794119835753	0.632654189577262	8.71637032701308	0.664306708926339	2.52979670128642	3.46284295150494	0.380372432043369	0.0602834158139991	63.5230924165227	2.81840828074867	5.0386653323997	0.125902713216569	1.08962895441411	3.80389791655769	3.02422307676868	0.367744294313752	1.65174744200707	0.449856915608562	0.579639799734544	0.0946600150851292	0.100768507033766	0.262092452710638	4.53967756974962	0.335253741783581	0.21265050917165	0.801353554006352	0.38437871720303	117.152370919021	1.37605657353625	0.281214280027427	1.9340703658394	0.633356118600111	0.950493946512422	0.190144879409234	0.0155163373020974	0.301104713106543	0.755165788749479	12.4035235584215	28.9692313706423	0.838221208381978
0.00648712489162008	0.0201949410214082	0.0543983535113098	4.62765314946726	0.0442199281392845	0.124823502888533	0.187194305807042	0.072712082128412	1.46884804134063	12.2082019298339	4.12211798403298	0.56677288244872	6.01699316240122	0.418528039702452	1.91190923878361	2.99407097168039	0.390073748057228	0.0703786077792052	70.7587248497799	2.38346170169046	5.17172650346084	0.0624178705353327	0.721495297794432	3.24199627456168	1.92662124512994	0.488534416815827	1.554371978737	0.321200733421884	0.303744605491758	0.129622024838929	0.220300626255538	0.300076866146962	5.26118326533216	0.389775976606516	0.171172372238055	0.657791429190973	0.202105264009994	143.139171838967	0.639963538253349	0.155918346292013	1.09593761848268	0.388912176674287	0.997897403718639	0.11109876729942	0.0509522768693251	0.380638357452039	0.787963218802479	12.3016644814644	29.8071358957892	0.969859570404671
0.179852471228929	0.011381735149613	0.113631071473338	1.81187893171375	0.05129511664157	0.135202286278397	0.379067209717193	0.0223240142167008	1.48485395996383	11.0420333593759	6.42178614221097	1.44914929826589	11.0416177606094	0.524519121615777	4.68668912377096	1.31687632084667	0.383201982547411	0.0076670546744251	68.7129562259926	2.74759067122264	3.49796265159393	0.118967394268198	1.7579727575672	2.9010739096006	1.97548572382643	0.578769258754844	2.3720335434012	0.394703865012327	1.39791511382205	0.24307274993011	0.177429690682921	0.563229307961715	4.66367412090915	82.6552277509433	0.318148334891974	0.247549600627484	0.443134542694248	204.230711253123	0.586130027861845	0.319334903763649	4.30853551514165	0.499568690847863	1.69692675850996	0.105795969669268	0.0438636048652661	0.267732606800684	0.635912837019244	11.2132367544298	25.3032030068451	1.29442144560175
0.246616907688932	0.0391288149468616	0.146919296382502	1.76750940627916	0.1245168619023	0.192457295139543	0.444876445200608	0.115294331092637	1.55815962787435	20.5917007186622	8.51464459294538	3.63787678982909	14.5952758151844	0.694419905871213	4.17316102309008	1.32432068088893	0.325657362120611	0.111088728104373	51.1837492634738	1.87226830297223	2.96533446747978	0.0856344778450444	2.2231580762132	4.34783698397954	2.25726847490096	0.685048995266823	2.09272960954213	0.535071265341872	1.12463161158138	0.401714829897136	0.254425619978861	0.806855849895698	11.0749286372092	30.4211444566488	0.288673526570198	1.12036450197801	0.750787393034946	152.253713671463	1.1577367601745	0.705067809025191	3.68394802683787	0.403251366614745	1.05799381121367	0.256666192858142	0.0542372450984997	0.425612223009981	1.22153842448382	22.8841831809799	53.3024094792958	1.99149721165346
0.139975035307635	0.022830751582303	0.0505015397820325	2.36953002969642	0.0534293698390274	0.179576706054522	0.180543752717956	0.0449722368117178	1.42572716672728	10.0307841813099	7.48780717818792	0.391525290893167	5.86341558109698	0.376981775756194	5.09403277048169	1.6707356155665	0.264920903809228	0.0626701163404742	57.5632020155259	2.11809240564518	4.75754596749736	0.142289343584655	0.679443009492837	2.62929074293877	2.18774432593964	0.367785857394699	1.74637239595509	0.422401737775708	1.54088014032204	0.124864328883419	0.0888001386093821	0.407346254844237	5.0835201247393	0.436965223596069	0.213701572821025	0.797158639079468	0.463703157446569	302.701695778198	1.18552460792842	0.189294276392891	2.40071442555976	0.555104381355735	1.05952990552209	0.183074983793298	0.0104686696793723	0.22862336083714	0.692679041076605	10.016035285333	23.5437981063815	2.85325415551987
0.168693435960491	0.0340807372610962	0.0961997339094455	4.76705397479273	0.109918457380258	0.136912329910775	0.343073075470549	0.0679513923300797	2.06369696378654	12.9637491114524	8.23212710005811	1.14353194314798	11.2002493279434	0.680039878481099	3.66369060428256	3.52189104792308	0.322255229445788	0.146596839659079	80.3737537538316	3.48416962830284	4.36223883941707	0.152992712448779	1.46550359723347	3.29207161789371	1.13323240759252	0.472748034479105	2.47163462416789	0.66884094566562	0.420438554312337	0.0848551764457277	0.174072878960205	0.329892475724981	4.07214254031552	0.108220028556943	0.250728001295407	0.901120608106526	0.358520849697676	108.222793668595	1.53718098615457	0.212094477483978	1.76655514324598	0.680108605958905	1.0581090008794	0.199689607603553	0.0275764320975486	0.462783863663474	0.546295890686697	11.8531408548138	34.5405142723825	2.62174267510932
0.329374414413885	0.0437887933704822	0.121470048385583	2.59007805757986	0.129904808366455	0.205578796822219	0.444567497683319	0.0587688211610215	1.69146615357226	14.4046878398646	6.82127419105178	1.78901322518511	15.682974875335	0.910367692751481	3.82429367743465	2.19246763353593	0.663118730258983	0.116865483513814	76.9479719606337	2.99451597354923	5.05739927228846	0.189401735292881	1.86509244675572	3.68821188797566	1.99591899019134	0.454889299002813	2.50900157798981	0.617317550795373	2.25090925404416	0.237602711983769	0.194131304701976	0.302355930953141	5.35319806742998	0.704148862500462	0.289225467227775	1.13448074669609	0.411336120070413	158.999769757022	2.27984990221407	0.348772024651995	2.59276811121629	1.10985020662508	0.749243576926213	0.296186305041717	0.0313598462070649	0.376278125830047	0.847257111041819	14.1940677521799	34.6590356242902	1.47963744311015
0.337289128513189	0.0435644400647501	0.115538149982233	3.6569987678927	0.173438944605131	0.183319679830703	0.337292299852307	0.063821052339941	2.808101823522	12.1610476007191	6.22881019232145	1.57653987853543	16.2834408992613	1.12140342246335	9.61253761987962	2.70343721105718	0.257489095867828	0.131203072254373	64.4442890591016	2.18061203172834	3.94934204438358	0.207261942979364	1.53280324667998	3.2473074201135	2.13523822625691	0.520694719109989	3.27698729280445	0.943924231954625	0.711174301127241	0.135824564459506	0.181786667067285	0.400663510116029	6.11276208043552	129.86761413295	0.270230455927513	0.884888663579568	0.428152249165651	200.35410434372	1.45163195612497	0.326531313927504	5.43828092247287	0.643734665134895	2.31251263113826	0.245650332701881	0.0303456797632165	0.466932747830914	0.80685046409113	12.8891955855646	29.927958028537	1.46047532489636
0.169391662587825	0.105875130717866	0.31488414678394	3.87579784436272	0.24073637473499	0.182459570100235	0.964624118144656	0.0107694312998841	3.51358492431975	15.0867636532869	7.01956600414786	5.24558638479213	21.1037906789481	0.913369575053934	16.7606504962682	2.65391474560378	0.389138390274159	0.375712008750042	74.1248401486926	2.43563520150098	3.37259187246333	0.267788566906865	4.57307218607665	3.68574255366664	2.47202242319818	0.966156884595768	3.89788205541774	0.746817982599235	0.598593974383128	0.312145437523224	0.470611190063492	0.613212069239512	7.54995008039969	47.1712718087072	0.642830562436767	1.8133298830365	0.798766177743481	162.546245659664	1.6064914291945	0.946825175834247	5.12455358171431	0.576410745545951	1.38036405031757	0.192876009763621	0.0922437685319237	0.539146549707085	1.32578785192162	16.3080265413753	40.9419313021202	3.29978565658963
0.266775206614731	0.0338942848386877	0.0714689062398968	3.7393479961904	0.167628450233019	0.15312992541221	0.269110018623566	0.0801625121731756	2.80812106228799	20.8400540435119	10.030465483596	1.12027738346466	12.1021947393954	0.954739732160599	8.81102818412551	2.93793245146434	0.958315775336474	0.102379079889137	81.7939489698494	3.02245351315696	7.40765974593689	0.270265901726651	0.997248068538141	7.24111006157512	2.90843070000896	0.565728367202134	3.19036649915985	0.765449140118108	0.265285883721542	0.099485379281198	0.195417309395226	0.336176141929267	5.10831974891315	93.0109719669894	0.256013636197366	0.538672388730937	0.30941127756062	542.665462900966	1.19375365569776	0.270622652900905	3.98981168983725	0.536263345370556	2.54026588127144	0.172680390313124	0.0308856039492544	0.449995203416032	1.32667838791257	25.3336121732379	36.9001202051413	1.5506347123567
[truncated: 19 more columns]

## Sheet: dataset_cytokine
donor_id	stimulus_id	BDNF	EOTAXIN.1	FACTOR.VII	GM.CSF	ICAM.1	IFN.GAMMA	IL.1.ALPHA	IL.1.BETA	IL.1.RA	IL.2	IL.3	IL.4	IL.5	IL.6	IL.7	IL.8	IL.10	IL.12P40	IL.12P70	IL.15	IL.17	IL.18	IL.23	MIP.1.ALPHA	MIP.1.BETA	MMP.3	MMP.9	MCP.1	SCF	TNF.ALPHA	TNF.BETA	VEGF	IP.10
201	Poly_IC	12000	282	76000	8	73000	370	4.6	52	2270	2.6	2.85	11	2.55	1390	5.5	361	2.7	1300	6480	650	2.95	65	970	1460	43300	7400	12500	22100	46	1140	5.5	300	67600
201	Superantigen_SEB	16000	257	286000	1470	71000	2510	30	561	2250	2800	2.85	677	42	8370	5.5	141000	1270	310	15	560	619	105	520	14100	106000	7100	12500	102000	46	5120	5.5	107	8820
201	BCG	18000	312	272000	116	74000	499	160	4090	2620	43	2.85	11	2.55	27500	5.5	216240	529	970	15	810	76	142	2800	43300	215000	7500	12500	38200	128	11500	5.5	224	2270
201	Influenza	16000	331	301000	8	72000	26	3.9	0.75	464	24	2.85	11	2.55	25	5.5	165	6.9	370	15	720	2.95	72	740	170	10300	8000	12500	7530	46	70	5.5	197	30400
202	Poly_IC	9200	164	111000	8	105000	45	5.5	7.1	1280	2.6	2.85	11	2.55	219	5.5	263	2.7	420	553	750	2.95	221	305	393	16700	6100	12500	4620	46	219	5.5	177	38000
202	Superantigen_SEB	14000	154	156000	8	105000	1990	15	414	2120	4060	2.85	793	41	2880	5.5	112000	1160	40	15	290	221	356	800	19400	74900	6300	12500	45700	46	3630	5.5	115	7600
202	Influenza	14000	190	164000	8	99000	12	3.3	0.75	325	31	2.85	11	2.55	2.1	5.5	2010	2.7	40	15	450	2.95	193	305	107	2950	6300	12500	3950	46	43	5.5	177	13000
202	BCG	16000	190	164000	8	98000	1850	110	2450	2530	17	2.85	11	2.55	15500	5.5	216240	107	590	15	590	13	294	2100	14200	114000	6600	12500	12500	46	9660	5.5	338	6860
203	BCG	17000	210	234000	8	88000	62	4.9	2160	3360	18	2.85	11	2.55	4250	5.5	216240	155	830	15	850	26	200	2400	36800	261000	6900	12500	7750	46	8770	5.5	260	1330
203	Poly_IC	13000	189	60000	8	89000	204	3.7	58	2050	2.6	2.85	11	2.55	528	5.5	298	2.7	560	2810	680	2.95	159	410	1230	43800	6900	12500	4940	46	643	5.5	288	56400
203	Superantigen_SEB	15000	189	237000	8	91000	336	4.1	90	2710	2060	2.85	263	18	212	5.5	57600	421	390	15	680	219	154	860	29000	114000	7100	12500	32100	46	2790	5.5	159	9310
203	Influenza	15000	223	251000	8	86000	32	4.3	2.9	676	30	2.85	11	2.55	2.1	5.5	290	8.6	390	15	820	2.95	146	800	353	13100	6500	12500	3670	46	39	5.5	216	31400
204	BCG	11000	218	228000	8	111000	69	58	784	2760	106	2.85	11	2.55	18400	8.9	216240	156	610	15	610	9.6	163	1600	38300	175000	3600	12500	27800	46	2910	49	205	2480
204	Influenza	13000	227	221000	8	121000	28	5.9	0.75	363	37	2.85	11	2.55	2.1	13	403	8.9	40	15	610	2.95	137	950	206	8730	3900	12500	10600	46	57	38	99	26000
204	Poly_IC	7900	187	59000	8	139000	64	9.6	14	1820	2.6	2.85	11	2.55	748	5.5	217	2.7	610	2060	700	2.95	137	850	1270	48000	4200	12500	10200	46	469	35	184	53100
204	Superantigen_SEB	13000	158	253000	725	131000	3410	31	243	2550	4640	2.85	417	2.55	4290	5.5	166000	1120	380	15	700	156	192	760	25100	153000	4200	12500	112000	46	6380	49	106	13500
205	BCG	18000	238	243000	8	118000	121	52	1620	1680	141	2.85	11	2.55	7380	5.5	216240	112	680	15	1400	8.2	463	1800	22800	119000	3600	12500	22800	46	4240	5.5	183	3140
205	Influenza	19000	225	248000	8	128000	15	8.3	0.75	478	9	2.85	11	2.55	12	5.5	301	11	450	15	1300	2.95	408	1200	104	13200	3900	12500	4280	46	35	5.5	132	34200
205	Superantigen_SEB	21000	181	262000	343	148000	566	11	240	1320	1770	2.85	315	2.55	852	11	48600	580	480	15	1400	108	523	980	6420	86000	4100	12500	59200	116	4330	11	123	16000
205	Poly_IC	10000	200	73000	8	116000	15	8.7	16	871	2.6	2.85	11	2.55	296	5.5	205	2.7	700	1020	1600	2.95	376	600	210	24200	3900	12500	4560	46	177	5.5	140	37200
206	BCG	13000	4.85	291000	8	79000	137	92	1990	3610	90	2.85	11	2.55	12600	5.5	216240	180	680	15	430	16	169	2800	41300	217000	4000	12500	26000	139	7310	16	149	2260
206	Influenza	15000	4.85	316000	8	81000	9.4	4.5	0.75	181	2.6	2.85	11	2.55	2.1	9.4	3050	2.7	420	15	600	2.95	138	1200	109	1830	4200	12500	3520	46	29	10	106	9300
206	Superantigen_SEB	14000	4.85	321000	192	91000	665	9.3	135	4390	3670	2.85	1170	81	410	5.5	89700	1270	470	15	600	369	173	1100	13000	116000	4200	12500	60900	46	4930	23	97	20100
206	Poly_IC	10000	4.85	70000	8	83000	160	5.3	27	2050	2.6	2.85	11	2.55	759	5.5	328	2.7	930	4200	750	2.95	121	850	1030	47600	4000	12500	11500	116	621	5.5	191	65500
207	Influenza	12000	253	354000	8	65000	33	4.2	0.75	717	22	2.85	11	2.55	22	5.5	156	11	470	15	930	2.95	129	640	938	38300	3400	12500	6090	116	165	5.5	123	35300
207	BCG	11000	216	314000	8	60000	32	57	1580	1520	16	2.85	11	2.55	10100	5.5	157000	356	750	15	750	2.95	198	2500	30700	224000	3400	12500	27000	46	2950	5.5	190	816
207	Superantigen_SEB	13000	193	320000	471	53000	514	5.5	90	987	1550	2.85	443	31	1530	5.5	56300	810	40	15	290	121	141	305	16900	80000	3000	12500	90000	46	2980	5.5	95	9640
207	Poly_IC	8100	199	123000	8	55000	28	3.5	10	557	2.6	2.85	11	2.55	312	5.5	272	2.7	360	1290	290	2.95	105	770	627	31700	3300	12500	11200	46	231	5.5	122	35800
208	Influenza	24000	182	196000	8	65000	104	3.5	0.75	1550	115	2.85	11	2.55	22	5.5	528	17	40	15	640	2.95	45	305	550	28400	3700	12500	8420	46	160	5.5	127	55100
208	BCG	26000	182	201000	8	66000	361	130	3520	3770	247	2.85	11	2.55	12500	5.5	216240	171	540	15	540	15	112	1300	45800	242000	3700	12500	20300	46	14700	5.5	233	6390
208	Poly_IC	14000	4.85	53000	8	65000	85	4.1	9.8	3760	2.6	2.85	11	2.55	388	5.5	276	2.7	480	1770	510	2.95	58	305	753	42000	3400	12500	19600	46	295	5.5	141	73700
208	Superantigen_SEB	20000	4.85	190000	1240	61000	4480	59	922	3430	4750	2.85	622	73	13700	5.5	216240	1320	440	71	290	436	95	850	29400	179000	3500	12500	142000	46	14300	18	127	23800
209	Poly_IC	15000	4.85	72000	8	140000	71	4.6	24	1620	2.6	2.85	11	2.55	761	5.5	350	2.7	730	3020	290	2.95	190	600	891	40000	4500	12500	10200	172	600	5.5	267	36400
209	Superantigen_SEB	20000	4.85	196000	764	120000	3560	13	806	2830	4170	2.85	498	28	12100	5.5	216240	1330	310	15	290	309	321	600	24200	158000	4100	12500	138000	46	9080	13	148	8360
209	Influenza	19000	4.85	188000	8	121000	19	4.9	0.75	351	22	2.85	11	2.55	21	5.5	276	7.5	40	15	290	6.8	160	650	163	8030	4000	12500	9060	46	41	5.5	174	19800
209	BCG	23000	4.85	194000	134	128000	643	90	4780	3650	464	2.85	36	2.55	53400	15	216240	843	1600	15	610	42	319	5100	78200	323000	4600	12500	69600	148	15200	11	283	2340
210	Poly_IC	5900	152	149000	8	68000	24	5.3	10	1180	2.6	2.85	11	2.55	429	5.5	135	2.7	640	1210	800	2.95	114	820	536	42100	3300	12500	4650	46	198	5.5	242	36900
210	Superantigen_SEB	8400	4.85	356000	573	63000	710	8.6	103	1270	3000	2.85	290	2.55	2810	5.5	69200	684	460	15	840	257	177	710	18500	84700	3100	12500	101000	46	3080	5.5	95	13800
210	Influenza	7700	181	361000	8	67000	7	4	0.75	273	2.6	2.85	11	2.55	2.1	5.5	95	2.7	330	15	760	2.95	101	710	63	4000	3300	12500	619	46	7	5.5	217	12400
210	BCG	9400	169	360000	8	69000	408	85	2540	1860	224	2.85	11	2.55	14500	5.5	216240	221	680	15	730	27	207	2000	41000	175000	3400	12500	28400	172	6830	5.5	213	4850
211	Influenza	9800	366	301000	8	69000	5.8	2.3	0.75	115	2.6	2.85	11	2.55	2.1	5.5	107	2.7	40	15	460	2.95	107	710	93	2890	6000	12500	3100	46	7	5.5	186	9720
211	BCG	9200	340	285000	8	64000	97	50	1960	846	26	2.85	11	2.55	4820	5.5	132000	118	420	15	290	11	170	960	22000	112000	6000	12500	3840	46	3560	5.5	221	730
211	Poly_IC	7300	414	94000	8	71000	31	2.8	4.5	374	2.6	2.85	11	2.55	161	5.5	94	2.7	340	743	490	2.95	112	750	510	17600	6400	12500	4050	46	169	5.5	161	19400
211	Superantigen_SEB	11000	457	306000	161	71000	235	2.8	18	423	1010	2.85	170	2.55	223	5.5	14800	324	40	15	560	51	122	1000	3320	27000	6500	12500	14400	46	2000	5.5	149	3470
213	Poly_IC	7200	4.85	126000	8	62000	91	5.4	66	1290	2.6	2.85	11	2.55	1320	5.5	373	2.7	810	4800	490	2.95	75	2100	1490	51000	5400	12500	25900	46	1050	5.5	230	63100
213	Influenza	10000	178	295000	8	56000	1.2	2.8	0.75	180	2.6	2.85	11	2.55	2.1	5.5	58	2.7	40	15	560	2.95	59	750	20.5	724	5100	12500	970	46	7	5.5	168	4420
213	Superantigen_SEB	17000	4.85	320000	229	66000	606	14	350	1120	1940	2.85	245	17	1780	5.5	80000	339	280	15	420	239	122	820	13600	108000	5700	12500	110000	122	4670	5.5	105	9230
213	BCG	12000	4.85	321000	8	63000	76	160	4490	1380	67	2.85	11	2.55	8850	17	216240	353	680	15	630	31	135	1400	35700	236000	5800	12500	42000	46	7870	5.5	214	2040
214	BCG	11000	4.85	298000	8	75000	500	190	4280	2610	35	2.85	11	2.55	15400	5.5	216240	297	1200	15	1000	11	215	4600	58800	211000	5400	12500	9440	168	14700	5.5	267	2720
214	Influenza	11000	4.85	305000	8	76000	6.1	5.4	3.5	212	9.3	2.85	11	2.55	2.1	5.5	3020	8.4	40	15	830	2.95	126	820	141	3100	5700	12500	1020	46	7	5.5	311	2740
214	Superantigen_SEB	11000	4.85	314000	530	90000	7880	28	343	2630	3020	2.85	504	49	434	5.5	79700	569	560	60	560	87	179	1300	23400	172000	5700	12500	20000	168	8850	5.5	164	20900
214	Poly_IC	9800	4.85	69000	8	83000	101	7.1	31	1390	2.6	2.85	11	2.55	642	5.5	417	2.7	590	2000	860	2.95	115	820	1460	47100	5700	12500	4780	46	462	5.5	396	54200
302	BCG	11000	196	272000	8	67000	805	73	7410	1310	15	2.85	37	2.55	9300	5.5	216240	86	1400	15	600	13	292	4700	44900	188000	6700	12500	15000	182	30900	5.5	248	3350
302	Influenza	9700	181	289000	8	66000	14	2.5	0.75	439	2.6	2.85	11	2.55	17	5.5	77	2.7	300	15	530	2.95	99	410	310	11100	6500	12500	2740	46	44	5.5	118	33900
302	Superantigen_SEB	8500	4.85	267000	148	65000	380	4.5	132	548	1340	2.85	346	22	1240	5.5	47800	301	300	15	450	93	150	540	10700	51900	6800	12500	45500	46	2150	5.5	68	6650
302	Poly_IC	7700	149	75000	8	66000	93	2.5	22	930	2.6	2.85	11	2.55	746	5.5	169	2.7	590	3980	530	2.95	116	930	1350	34100	6400	12500	4750	46	619	5.5	159	41900
304	Poly_IC	6600	260	60000	8	87000	234	5.3	136	2120	2.6	2.85	11	2.55	951	5.5	127	2.7	510	4450	290	2.95	176	500	1750	59500	10000	12500	12100	46	1210	5.5	203	63000
304	BCG	9300	328	285000	8	84000	98	180	6030	2420	41	2.85	11	2.55	18800	5.5	216240	469	420	15	290	35	310	1100	37100	203000	9600	12500	29400	46	5740	5.5	252	1790
304	Influenza	9000	298	272000	8	81000	54	0.75	0.75	1020	44	2.85	11	2.55	23	5.5	70	13	40	15	290	2.95	184	305	588	31700	9600	12500	8630	46	117	5.5	97	56500
304	Superantigen_SEB	9200	199	291000	493	95000	2120	11	200	1440	4480	2.85	449	27	3580	5.5	79900	2120	40	15	290	446	212	630	15300	99600	10000	12500	143000	46	5100	10	78	25700
305	Poly_IC	12000	411	52000	8	143000	21	4.9	13	822	2.6	2.85	11	2.55	368	5.5	149	2.7	700	1420	960	2.95	98	630	650	21900	8700	12500	6040	46	246	5.5	235	38800
305	Superantigen_SEB	17000	348	280000	930	176000	2320	6.1	186	1490	4300	2.85	414	80	1120	5.5	71300	1140	550	57	570	485	156	750	24000	115000	8900	12500	84900	192	7030	5.5	143	10500
305	Influenza	13000	462	274000	8	151000	80	3.6	0.75	434	48	2.85	11	2.55	14	5.5	164	15	340	15	850	2.95	102	750	434	17100	8600	12500	10500	46	113	5.5	226	32200
305	BCG	16000	425	261000	8	148000	428	91	3130	2510	251	2.85	30	2.55	15100	5.5	216240	226	1400	15	730	57	233	3800	46700	248000	8500	12500	41200	205	9510	11	253	4040
306	BCG	10000	358	228000	8	75000	372	130	4090	1710	36	2.85	11	2.55	20100	5.5	216240	179	810	15	650	20	246	2000	39700	187000	6600	12500	27400	128	8970	5.5	217	4220
306	Influenza	9400	382	230000	8	77000	12	3.6	0.75	281	16	2.85	11	2.55	16	5.5	243	2.7	40	15	290	2.95	110	820	196	4620	6500	12500	4230	46	31	5.5	153	12000
306	Superantigen_SEB	9000	300	218000	710	69000	2570	8.7	146	1150	3120	2.85	544	73	979	5.5	47600	769	430	15	480	225	148	560	9720	73400	5700	12500	59300	46	5750	5.5	92	19700
306	Poly_IC	7700	346	53000	8	75000	31	3.6	13	1110	2.6	2.85	11	2.55	400	5.5	91	2.7	320	1450	530	2.95	114	305	1050	29000	6500	12500	7780	46	254	5.5	190	48700
307	BCG	11000	257	193000	8	64000	67	150	3380	3130	34	2.85	11	2.55	17000	5.5	216240	309	780	15	290	11	273	2600	68200	308000	9700	12500	32800	153	15600	5.5	247	1640
307	Influenza	10000	278	201000	8	65000	14	0.75	0.75	299	2.6	2.85	11	2.55	2.1	5.5	101	2.7	40	15	290	2.95	151	480	202	10600	9400	12500	4630	46	28	5.5	189	24000
307	Superantigen_SEB	11000	248	213000	162	65000	548	4.2	69	1650	2510	2.85	443	80	327	5.5	33300	1090	40	15	290	178	194	480	18200	93700	9600	12500	55200	46	3210	5.5	128	15500
307	Poly_IC	8800	263	54000	8	65000	34	2.3	12	1420	2.6	2.85	11	2.55	432	5.5	159	2.7	410	1650	290	2.95	130	560	639	31600	9900	12500	8270	46	297	5.5	257	46600
309	Poly_IC	11000	335	84000	8	98000	29	4.2	4.1	1700	2.6	2.85	11	2.55	350	5.5	153	2.7	600	1260	940	2.95	215	790	654	25600	9700	12500	7340	116	230	5.5	226	46900
309	Superantigen_SEB	13000	207	274000	2030	94000	3980	14	280	3640	6310	42	1040	43	2110	5.5	1.00E+05	1210	600	91	680	233	244	1500	26400	157000	9600	12500	135000	188	16000	5.5	151	32400
309	Influenza	14000	284	285000	8	97000	72	4.2	0.75	968	87	2.85	11	2.55	14	5.5	251	10	360	15	860	2.95	211	790	551	26800	9800	12500	17900	46	144	5.5	210	54400
309	BCG	15000	306	268000	328	89000	339	270	6240	2740	26	2.85	37	2.55	17700	5.5	216240	161	1700	15	770	28	406	6100	67800	311000	9100	12500	36400	153	47200	5.5	277	6240
310	BCG	12000	4.85	251000	8	64000	134	110	2580	1290	44	2.85	11	2.55	7220	5.5	161000	138	400	15	420	38	228	1200	27100	141000	11000	12500	19300	46	14500	5.5	199	3080
310	Influenza	12000	160	271000	8	62000	1.2	0.75	0.75	24.5	2.6	2.85	11	2.55	2.1	5.5	82	2.7	40	15	290	2.95	98	420	20.5	779	12000	12500	998	116	7	5.5	158	3690
310	Superantigen_SEB	9100	4.85	239000	380	56000	604	6.4	178	916	1490	2.85	230	2.55	994	5.5	38000	260	40	15	290	94	138	305	15600	73300	11000	12500	45800	161	4260	5.5	86	8730
310	Poly_IC	8100	146	68000	8	60000	17	0.75	6.7	724	2.6	2.85	11	2.55	698	5.5	215	2.7	430	2990	420	2.95	112	530	848	26900	13000	12500	6800	116	555	5.5	212	25400
311	Poly_IC	9100	167	78000	8	87000	47	2.8	15	1690	2.6	2.85	11	2.55	378	5.5	202	2.7	460	2350	420	2.95	178	530	1030	40800	5300	12500	6720	46	391	5.5	239	48300
311	Superantigen_SEB	10000	160	260000	1230	77000	2910	17	315	1660	7990	2.85	549	60	1400	5.5	168000	855	400	70	420	364	254	305	26100	114000	4900	12500	72800	46	9070	11	130	15800
311	Influenza	9700	197	267000	8	74000	7.9	0.75	0.75	193	12	2.85	11	2.55	2.1	5.5	421	2.7	40	15	510	2.95	183	420	73	1720	4900	12500	3570	46	7	5.5	158	9310
311	BCG	9100	197	259000	8	71000	398	140	3560	2550	231	2.85	11	2.55	6850	5.5	216240	133	560	15	510	8.8	282	1300	40800	187000	4900	12500	9280	116	10400	5.5	256	3590
312	BCG	13000	319	238000	8	90000	59	9.7	3350	1830	17	2.85	11	2.55	12200	5.5	216240	125	1000	15	680	19	252	1500	46200	254000	9800	12500	34600	132	22000	5.5	267	2700
312	Influenza	13000	343	233000	8	84000	15	2.9	0.75	322	9.2	2.85	11	2.55	20	5.5	60	2.7	290	15	760	2.95	141	720	138	5460	8700	12500	5060	46	7	5.5	319	28300
312	Superantigen_SEB	12000	254	236000	117	80000	456	2.9	177	1870	1800	2.85	354	36	1840	15	71500	568	360	15	500	201	192	720	32100	99700	9300	12500	60100	46	4790	5.5	124	15900
312	Poly_IC	9300	266	56000	8	89000	8.8	2.5	0.75	741	2.6	2.85	11	2.55	148	5.5	95	2.7	290	248	500	2.95	129	420	564	20400	10000	12500	12800	46	92	5.5	271	39900
313	Poly_IC	12000	263	67000	8	112000	84	6.7	80	2120	2.6	2.85	11	2.55	2050	5.5	351	2.7	1500	7420	770	2.95	290	1600	1810	52500	7800	12500	13200	176	1740	5.5	247	56500
313	Superantigen_SEB	13000	242	343000	2430	113000	7320	26	375	3830	3580	2.85	738	72	608	5.5	66700	539	470	69	690	123	412	1200	19300	237000	8200	12500	76100	228	18300	17	144	25300
313	Influenza	13000	318	312000	8	108000	39	6.1	0.75	806	36	2.85	11	2.55	33	5.5	262	14	400	15	1000	2.95	315	910	392	21500	7800	12500	17300	162	109	5.5	135	45900
313	BCG	13000	219	302000	8	95000	91	110	2440	2360	100	2.85	33	2.55	11300	5.5	216240	103	560	15	610	8.2	391	2600	37500	205000	6000	12500	20100	46	17400	5.5	178	2780
314	BCG	12000	4.85	292000	354	68000	65	150	5110	2650	16	2.85	43	2.55	27000	5.5	216240	283	910	15	290	14	283	3700	73700	364000	8500	12500	54300	46	21100	11	228	1440
314	Influenza	14000	168	298000	8	73000	26	2.3	0.75	893	27	2.85	11	2.55	59	5.5	289	7.9	40	15	290	2.95	129	305	601	28200	7900	12500	24200	46	87	5.5	118	43100
314	Superantigen_SEB	13000	147	284000	191	72000	522	4.5	66	957	2000	2.85	490	27	617	5.5	30300	774	40	15	290	145	169	610	12100	92300	8200	12500	56400	46	3740	5.5	97	10400
314	Poly_IC	8900	202	67000	8	70000	49	2.7	13	1310	2.6	2.85	11	2.55	565	5.5	194	2.7	660	1540	290	2.95	117	450	934	37000	9000	12500	12600	46	386	5.5	126	49700
315	Superantigen_SEB	11000	298	188000	628	66000	741	6.3	73	1090	3950	30	1230	235	745	5.5	22900	1310	330	15	290	163	246	450	6250	67500	12000	12500	66600	46	6860	11	97	11500
315	Poly_IC	10000	285	57000	8	76000	20	3.2	3.9	1540	2.6	2.85	11	2.55	402	5.5	128	2.7	500	1220	630	2.95	197	305	562	30800	12000	12500	9080	46	226	5.5	160	50900
315	Influenza	11000	382	192000	8	61000	2.5	0.75	0.75	158	2.6	2.85	11	2.55	2.1	5.5	63	2.7	40	15	470	2.95	189	610	47	1170	11000	12500	1680	46	7	5.5	92	8900
315	BCG	11000	255	190000	8	72000	486	170	4600	2550	145	2.85	43	2.55	12100	5.5	216240	134	800	15	630	13	328	2100	37800	209000	12000	12500	48700	46	20500	5.5	219	5010
201	Null	17000	386	292000	8	76000	1.2	4	0.75	122	2.6	2.85	11	2.55	2.1	5.5	37	2.7	300	15	630	2.95	49	610	20.5	81	8200	12500	459	46	7	5.5	169	242
201	LPS_EB	15000	298	297000	8	71000	4480	860	16300	3380	2.6	2.85	69	2.55	133000	5.5	85800	1650	22000	215	780	22	306	40000	108000	762000	7700	12500	15500	226	48400	13	360	11400
202	LPS_EB	14000	177	158000	8	89000	3610	460	7340	4950	2.6	2.85	49	2.55	128000	5.5	113000	1180	22000	179	620	12	315	51000	1.00E+05	750000	6100	12500	13000	187	45600	11	262	8950
202	Null	17000	267	175000	8	116000	1.8	5.5	0.75	101	2.6	2.85	11	2.55	2.1	5.5	163	2.7	40	15	650	5	179	740	20.5	525	7400	12500	536	46	7	5.5	185	432
203	LPS_EB	16000	210	245000	8	89000	987	7.2	9110	3890	2.6	2.85	54	2.55	65200	5.5	46400	438	16000	190	950	16	264	31000	84800	656000	7200	12500	14400	204	32400	5.5	300	11600
203	Null	17000	202	253000	8	91000	1.2	2.8	3.4	255	2.6	2.85	11	2.55	2.1	5.5	361	2.7	40	15	650	2.95	98	850	114	2290	7200	12500	263	46	7	5.5	201	46.5
204	Null	12000	272	244000	8	118000	7.8	6.7	0.75	112	2.6	2.85	11	2.55	2.1	5.5	70	2.7	280	15	920	2.95	154	660	64	178	4000	12500	377	46	7	24	120	261
204	LPS_EB	12000	198	230000	8	116000	105	150	1720	3070	2.6	2.85	48	2.55	54700	21	71900	293	14000	15	670	5.8	213	25000	76200	530000	3800	12500	30000	46	17800	39	156	8460
205	Null	15000	220	224000	8	101000	1.2	6.3	0.75	128	2.6	2.85	11	2.55	2.1	5.5	49	2.7	40	15	1000	2.95	334	850	20.5	126	3400	12500	474	46	7	5.5	116	261
205	LPS_EB	19000	233	251000	8	133000	400	410	10100	3120	2.6	2.85	11	2.55	106000	5.5	60500	740	23000	172	1400	13	608	47000	62700	487000	4100	12500	8780	250	31200	5.5	376	7870
206	Null	15000	4.85	324000	8	80000	2.6	6.5	0.75	173	2.6	2.85	11	2.55	2.1	5.5	1210	2.7	350	15	830	2.95	117	850	106	574	4100	12500	475	46	7	5.5	123	388
206	LPS_EB	13000	4.85	304000	8	81000	619	460	9820	4190	2.6	2.85	56	2.55	103000	5.5	80600	797	18000	73	680	8.2	266	37000	103000	698000	4300	12500	16200	250	33100	21	313	14100
207	Null	11000	213	343000	8	60000	1.2	4.2	0.75	105	2.6	2.85	11	2.55	2.1	5.5	32	2.7	470	15	690	2.95	131	700	20.5	203	3500	12500	409	46	7	5.5	114	46.5
207	LPS_EB	11000	219	328000	8	60000	97	150	3440	2000	2.6	2.85	31	2.55	53400	5.5	70500	966	9300	15	750	7.1	202	16000	64200	483000	3100	12500	17700	179	19400	9.7	190	4420
208	LPS_EB	22000	193	204000	8	68000	6570	1200	22100	6500	2.6	2.85	75	2.55	170000	13	68700	656	35000	337	540	13	213	67000	148000	1190000	4000	12500	10400	239	78500	5.5	363	22400
208	Null	27000	217	223000	8	83000	1.2	4	0.75	340	2.6	2.85	11	2.55	2.1	5.5	717	2.7	40	15	680	2.95	43	720	532	3270	4000	12500	443	46	7	5.5	154	320
209	Null	24000	181	197000	8	155000	1.2	3	0.75	142	2.6	2.85	11	2.55	2.1	5.5	122	2.7	310	15	870	2.95	181	430	20.5	233	4400	12500	279	46	7	5.5	267	46.5
209	LPS_EB	23000	169	193000	8	123000	743	520	11400	4430	2.6	2.85	48	2.55	165000	5.5	117000	1620	27000	117	690	13	349	60000	109000	764000	4500	12500	22500	241	50700	13	343	6010
210	LPS_EB	8900	169	354000	8	63000	2130	340	13500	3030	2.6	2.85	36	2.55	120000	5.5	36400	613	15000	248	980	16	340	33000	107000	771000	3200	12500	5360	218	53000	14	339	14800
210	Null	8500	172	348000	8	62000	1.2	3.5	0.75	153	2.6	2.85	11	2.55	2.1	5.5	54	2.7	350	15	910	2.95	84	820	20.5	354	3100	12500	242	124	7	5.5	217	287
211	LPS_EB	9100	348	289000	8	62000	234	170	5120	1500	2.6	2.85	11	2.55	40600	5.5	44900	425	8500	57	650	5.6	178	13000	49600	330000	5000	12500	6490	137	16000	5.5	212	2310
211	Null	11000	368	297000	8	71000	1.2	3.4	0.75	115	2.6	2.85	11	2.55	2.1	5.5	45	2.7	330	15	650	2.95	103	450	20.5	385	6100	12500	519	46	7	5.5	159	231
213	Null	11000	182	314000	8	59000	1.2	3.8	0.75	102	2.6	2.85	11	2.55	2.1	5.5	40	2.7	360	15	560	2.95	62	880	20.5	338	5500	12500	555	46	7	5.5	161	229
213	LPS_EB	11000	170	3.00E+05	8	61000	900	560	14700	3100	2.6	2.85	49	2.55	147000	11	131000	2350	20000	195	760	17	215	34000	161000	1450000	5600	12500	36000	191	41700	16	303	6600
214	Null	12000	4.85	321000	8	80000	1.2	7.1	5.2	165	2.6	2.85	11	2.55	2.1	5.5	637	2.7	40	15	700	2.95	105	750	86	1960	6000	12500	175	46	7	5.5	396	452
214	LPS_EB	12000	4.85	320000	8	89000	402	220	5310	2300	2.6	2.85	11	2.55	56100	5.5	41900	414	15000	60	1100	7.4	251	22000	62600	432000	6100	12500	11900	168	19300	11	339	11200
302	Null	11000	236	306000	8	71000	1.2	3.5	0.75	24.5	2.6	2.85	11	2.55	2.1	5.5	97	2.7	40	15	750	2.95	109	305	20.5	391	7900	12500	430	46	7	5.5	134	267
302	LPS_EB	9500	157	265000	8	63000	1130	73	10000	1500	2.6	2.85	42	2.55	72200	5.5	35100	368	18000	74	600	7.8	195	31000	60800	383000	6200	12500	3770	138	28500	5.5	272	7270
304	LPS_EB	11000	328	302000	8	83000	232	510	10800	3310	2.6	2.85	56	2.55	106000	5.5	68000	979	13000	15	410	19	340	23000	116000	793000	9700	12500	22600	204	37900	5.5	312	16800
304	Null	8100	356	291000	8	74000	1.2	0.75	0.75	24.5	2.6	2.85	11	2.55	2.1	5.5	15	2.7	40	15	290	2.95	180	305	20.5	174	9300	12500	457	46	7	5.5	97	424
305	LPS_EB	14000	415	261000	8	137000	204	76	2690	2460	2.6	2.85	30	2.55	48200	9.4	63300	325	15000	89	810	16	165	25000	64500	508000	7700	12500	21300	179	17600	12	222	6970
305	Null	13000	497	256000	8	124000	1.2	4.4	0.75	111	2.6	2.85	11	2.55	2.1	5.5	35	2.7	320	15	890	2.95	110	750	20.5	155	8300	12500	723	46	7	5.5	217	46.5
306	Null	11000	389	225000	8	73000	1.2	4	0.75	24.5	2.6	2.85	11	2.55	2.1	5.5	116	2.7	360	15	650	2.95	106	500	20.5	409	6500	12500	464	46	7	5.5	180	455
306	LPS_EB	10000	366	233000	8	77000	3130	360	9330	3120	2.6	2.85	52	2.55	105000	5.5	47600	183	25000	152	850	12	244	36000	91400	474000	6900	12500	10700	230	45400	13	315	20600
307	Null	12000	355	224000	8	70000	1.2	0.75	0.75	109	2.6	2.85	11	2.55	2.1	5.5	41	2.7	40	15	490	2.95	165	480	20.5	369	11000	12500	573	188	7	5.5	277	437
307	LPS_EB	12000	260	203000	8	66000	339	380	9610	3940	8.4	2.85	68	2.55	124000	5.5	61300	562	25000	15	490	8.3	375	40000	154000	1350000	9800	12500	15800	290	46700	13	408	12900
309	LPS_EB	13000	272	263000	8	84000	3210	190	5610	2840	2.6	2.85	57	2.55	107000	5.5	24400	168	42000	714	860	8.3	361	48000	95400	884000	8800	12500	14600	188	64800	19	346	31300
309	Null	15000	416	277000	8	101000	1.2	2.9	3.1	159	2.6	2.85	11	2.55	2.1	5.5	33	2.7	310	15	1200	2.95	190	1500	20.5	211	11000	12500	514	188	7	5.5	226	533
310	Null	13000	197	284000	8	67000	1.2	2.2	0.75	140	2.6	2.85	11	2.55	2.1	5.5	26	2.7	40	15	290	2.95	109	305	20.5	169	13000	12500	331	161	7	5.5	204	46.5
310	LPS_EB	11000	4.85	271000	8	58000	208	140	3390	2380	2.6	2.85	11	2.55	52500	5.5	50800	1080	9000	70	470	18	174	14000	57900	397000	12000	12500	16200	139	17600	5.5	195	5270
311	LPS_EB	11000	179	281000	8	81000	625	320	8830	3270	2.6	2.85	34	2.55	70000	5.5	53400	681	15000	15	420	11	338	20000	112000	759000	4900	12500	20300	229	35200	5.5	273	10800
311	Null	13000	219	287000	8	87000	1.2	3.8	0.75	105	2.6	2.85	11	2.55	2.1	5.5	47	2.7	320	15	590	2.95	167	530	20.5	174	6000	12500	376	46	7	5.5	176	371
312	LPS_EB	13000	304	249000	8	87000	46	6	2540	1720	2.6	2.85	11	2.55	56300	10	28500	341	12000	15	760	7.6	232	11000	62000	538000	10000	12500	24700	185	16800	5.5	243	7950
312	Null	16000	358	244000	8	72000	1.2	2.4	0.75	105	2.6	2.85	11	2.55	2.1	5.5	42	2.7	300	15	510	2.95	126	420	20.5	451	8900	12500	605	46	7	5.5	256	46.5
313	LPS_EB	13000	297	319000	8	109000	246	300	5580	3590	2.6	2.85	35	2.55	84000	5.5	70300	459	24000	148	950	6.2	406	30000	91800	739000	8100	12500	28800	215	28900	5.5	290	10100
313	Null	13000	336	352000	8	124000	2	6.9	0.75	171	2.6	2.85	11	2.55	2.1	5.5	141	2.7	320	15	950	2.95	275	970	20.5	657	8100	12500	737	46	7	5.5	135	765
314	Null	14000	261	323000	8	80000	1.2	3.6	0.75	122	2.6	2.85	11	2.55	2.1	5.5	56	2.7	370	15	290	2.95	135	450	20.5	2950	9800	12500	354	46	7	5.5	143	263
314	LPS_EB	13000	158	306000	8	72000	373	130	6120	4630	2.6	2.85	66	2.55	139000	5.5	96800	1040	28000	147	290	6.2	246	75000	142000	1110000	8400	12500	34600	176	42000	13	228	6790
315	Null	10000	351	188000	8	67000	1.2	3.2	0.75	104	2.6	2.85	11	2.55	2.1	5.5	32	2.7	40	15	290	2.95	197	450	20.5	174	11000	12500	780	46	7	5.5	118	46.5
315	LPS_EB	11000	337	186000	8	66000	581	220	5880	5580	2.6	2.85	57	2.55	134000	5.5	49700	999	28000	122	630	10	291	43000	123000	1120000	12000	12500	32300	198	34400	11	253	12200

## Sheet: dataset_tuberculosis
donor_id	disease_id	stimulus_id	9,12,13-TriHOME	9,10,13-TriHOME	PGB2	15,16-DiHODE	9,10-DiHODE	12,13-DiHOME	9,10-DiHOME	12-HHTrE (S)	9,10-DiH-stearic-acid	12-HEPE	12-HODE	13-HODE	10-HODE	9-HODE	11-HETE	11-HDHA	10-HDHA	12-HETE	12(S)-HETrE	9(10)-ep-stearic-acid	9,10-EpOME
1048T332	LTBI	BCG	15.44		29.9716	21.902	4.47517	25.8658	80.8659	76.6377	204.297	44.8892	9.1699	120.816	13.2452	137.339	31.4969			347.167		296.679	138.431
1011T332	LTBI	BCG	16.5139	3.13056	22.5984	43.4363	2.76362	29.7352	36.083	29.102	176.565			127.31	4.14644	54.9236				114.528	9.57457	129.419	55.9302
1020T332	LTBI	BCG	14.5638	2.98047	23.2354	56.1687		50.5713	49.7901	52.4907	179.691	4.47638		165.394		61.7243	10.9562			85.952		90.1021	64.1662
1047T332	LTBI	BCG	19.4873	4.60974	18.5747	10.2501	2.58502	29.0425	46.3377	77.8046	313.963	13.0576	3.96453	92.0494	4.3251	44.5865	24.3295			201.629		94.9845	43.8471
1039T332	LTBI	BCG	22.3594	5.07711	19.2105	27.7818	1.86942	29.9909	41.5318	57.3648	262.31	12.6369	2.98268	95.9594	3.24107	41.8953	16.4271			99.7428	5.45886	84.0617	41.6285
1046T332	LTBI	BCG	26.5963	5.30803	19.0439	27.1177	1.52769	23.3703	25.5404	28.7405	140.13	17.1638	4.52423	83.4258	3.86304	37.5029	10.4186			80.7404	4.45014	71.8369	37.7974
1013T332	LTBI	BCG	9.2839	1.55081	27.479	16.4047	1.0523	13.5067	18.2786	15.6354	103.161	8.36302	1.26771	58.7347	1.18817	25.2943	8.44131			104.594	5.87573	55.1295	25.3771
1008T332	LTBI	BCG	19.7972	2.08507	7.37073	28.4267	2.41745	16.5489	28.4678	15.7068	105.709	5.14812	2.89154	57.9312	2.91398	23.9418	6.07127			50.543		50.5553	23.8714
1017T332	LTBI	BCG	22.7104	3.32616	17.4445	23.5314	1.90373	40.4958	107.673	6.96576	125.283	36.8101	2.94708	108.252	3.3884	37.6234	5.21139	86.1286	3.61722	157.538	14.3416	52.4999	37.3806
1045T332	LTBI	BCG	11.1008	2.69684	14.906	15.4727	1.34234	32.0553	48.1456	86.9354	253.818	11.2533	6.77119	180.269	6.97694	66.1576	16.0769			136.618	13.7114	199.793	66.3277
1022T332	LTBI	BCG	23.1156	4.06378	20.5355	19.6642	3.1727	28.1102	53.6447	48.5173	227.581	24.0396		59.7492	2.77275	33.7229	13.7876			168.476		74.8925	33.4355
1042T332	LTBI	BCG	76.2493	11.5693	19.3164	30.5293	2.17699	36.1812	48.5237	72.1007	230.745	25.8439	5.22486	148.889	5.60118	54.1603	18.1218			184.46	10.0845	107.781	53.7824
1044T332	LTBI	BCG	21.2922	5.79757	11.2856	22.2114	1.61557	23.3169	32.514	9.67579	252.231	27.5638	4.72104	122.105	5.8962	89.591	8.34233			116.162		107.097	89.3682
1021T332	LTBI	BCG	17.7336		17.6675	27.8498	2.99039	23.2711	35.8321	91.369	264.225	32.362	4.41059	191.278		86.3869	24.9988			305.769	15.2274	173.598	86.1857
1052T332	LTBI	BCG	22.1097	3.04393	8.16577	19.1264	0.822051	17.8629	23.3944	48.0121	210.863	31.4089	3.70943	89.0719	4.63776	40.3367	7.63238			213.914	9.63842	119.686	41.7746
1043T332	LTBI	BCG	11.3114	5.50602	6.09204	42.1642	2.67318	53.0845	62.3404	23.7435	320.774	44.261	2.48088	168.293	3.71097	58.063	6.59954			353.391	16.2056	208.65	60.7845
1051T332	LTBI	BCG	13.7784	3.80837	18.6111	11.386	2.78778	20.6658	41.88	42.6177	247.38	4.89673	2.31922	81.1069		31.8405	9.78311			137.215		95.9717	32.1569
1030T332	LTBI	BCG	25.2199	4.63397	32.2263	22.9058	1.75022	42.2407	265.515	45.5608	282.043	26.0349	5.98219	227.097	7.58292	75.9175	15.0683			258.394		106.132	75.9409
1050T332	LTBI	BCG	29.872	8.4342	21.4872	44.4542	2.59486	44.8353	102.907	43.9748	276.381	5.14536	3.9404	146.314	6.1138	52.5184	11.9802			123.271		48.6167	51.071
1028T332	LTBI	BCG	17.4346	6.18799	25.3938	38.3981	2.08829	43.9915	40.8831	67.0096	216.881	23.0603	2.59285	186.706	4.46367	80.0976	17.0986			240.028	21.9472	98.1469	79.0382
1049T332	LTBI	BCG	17.1172	4.59767	19.1971	34.3095	2.54951	31.3287	50.9856	89.1007	313.836	43.8527	3.39004	151.677	5.00285	63.3353	24.9279	137.734		549.662	19.439	133.793	62.1351
1031T332	LTBI	BCG	31.5829	8.0085	19.2662	88.0195	4.36266	55.1182	63.5346	29.1193	268.161	8.39259	4.86276	104.341	8.20403	39.8266	8.65336			95.169		76.3893	39.9135
1012T332	LTBI	BCG	12.5077		17.7069	17.3602	1.96494	23.0695	39.767	32.2076	219.772	9.00629	2.28492	59.3825	4.40814	33.2717	6.65911			156.374	6.63617	62.0322	33.1537
1034T332	LTBI	BCG	28.4758	2.26617	20.2282	66.4889	2.89235	54.3584	58.1689	45.452	261.849	11.6457	3.44749	110.942	6.45116	44.6865	14.8667			194.877	12.666	76.1757	44.9448
1018T332	LTBI	BCG	15.9712	3.7908	31.4485	116.283	6.86382	52.7225	86.9658	28.2539	208.723	15.9924	5.45205	181.435	7.85627	75.7596	7.12985			74.0706		94.9645	75.9298
1046T331	LTBI	LPS	13.6368		11.0192	56.8318	2.59963	41.3018	45.3135	77.8122	223.075	67.6739	5.40188	154.538	5.74928	76.0518	19.7194			255.104	7.80761	130.135	74.6615
1034T331	LTBI	LPS	32.0191	7.94874		64.3052		43.2398	39.8401	52.0075	178.297	29.4738		89.7348	4.00851	40.5755	9.1322			226.349	11.1126	110.698	40.5719
1051T331	LTBI	LPS	15.447		7.06403	8.68162	1.62474	20.4739	32.7056	57.4908	253.471	8.40807	7.52851	98.6789	7.88169	43.6479	13.8266			151.768	10.6201	66.2988	43.0702
1012T331	LTBI	LPS	16.1331		9.71703	15.338	1.85901	31.9369	45.7444	48.7446	299.607	31.3866	2.44244	69.2504	2.5975	30.716	9.1637			251.525	11.4017	63.0188	30.4467
1031T331	LTBI	LPS	30.3216			53.0798	3.17995	44.9712	57.5012	21.9424	310.769	4.41385	3.20903	55.2641	3.72399	28.6238	6.85176			71.8913		57.5939	28.6295
1018T331	LTBI	LPS	20.2917		9.22491	85.9245	5.03644	40.9379	65.5235	35.2222	201.329	30.9763	2.93173	123.312	4.29338	52.6874	8.531			80.9407		75.1033	52.7058
1045T331	LTBI	LPS	37.4637	9.25634	17.5697	15.6157	1.47802	29.4282	42.1204	66.362	285.5	25.9363	5.31799	132.591	4.83902	54.9408	20.6481			195.67	15.6285	136.464	52.066
1050T331	LTBI	LPS	16.6698	3.16181	5.11838	25.3719	1.35724	20.8253	24.191	10.8714	94.3518	4.25273	1.41881	41.5492	1.74744	15.4359	4.07412			53.639		13.031	15.3371
1013T331	LTBI	LPS	18.024	2.9447	4.1172	21.3868	0.860408	16.4318	19.4159		92.422	25.015	2.37692	57.962	2.44296	24.3286	4.7669			170.86	7.30023	23.7559	24.1316
1048T331	LTBI	LPS	22.9836		9.47978	23.1967	5.11527	31.4036	69.3521	77.1601	279.427	55.4784		97.6097	4.28368	44.7115	18.2012			403.764	13.1583	107.944	44.5902
1047T331	LTBI	LPS	17.8279		16.1957	9.65872	2.93255	21.3099	41.8851	105.374	188.914	51.8867		77.4194	3.28416	39.5757	28.0606			500.302	14.2876	102.027	36.4745
1008T331	LTBI	LPS	15.613	2.63916	9.28705	57.5122	4.90818	32.3977	61.5895	44.9679	231.136	67.8562	3.20612	140.337	4.01528	57.6064	8.872	107.099		415.885	19.0772	130.975	57.7489
1017T331	LTBI	LPS	25.6069	6.31386	14.6212	33.0619	2.59408	60.4032	176.55	87.3772	244.207	170.233	5.33347	446.879	6.56244	144.462	19.7734	268.844	13.619	879.66	58.3626	170.653	144.709
1011T331	LTBI	LPS	19.8189	9.61472	23.9086	45.9776	1.51401	44.6045	52.4272	113.61	320.49	50.3516	4.95217	240.467	5.60691	83.6641	18.2227			335.617	15.4244	113.948	83.7304
1043T331	LTBI	LPS	16.8747	4.1038	10.0303	44.7681	2.73266	47.553	40.9325	54.9459	204.077	109.817	3.07486	187.752	4.18407	71.807	9.04233	146.781	8.08219	612.701	23.0066	150.218	71.8988
1028T331	LTBI	LPS	40.456	3.77816	15.2524	24.0478	2.45733	42.0054	48.8655	77.351	340.397	28.3866	4.4606	99.1537	4.85148	45.5221	17.9794			202.345	10.784	122.989	45.5129
1042T331	LTBI	LPS	7.77513			29.7506	2.18978	31.4074	32.9658	59.3319	259.756	114.55	3.00626	109.666	3.00904	58.6763	14.2552	120.438		777.67	21.8344	198.604	58.7177
1044T331	LTBI	LPS	13.4294	3.8305	8.04566	18.2388	1.95009	28.0695	41.6338	43.6173	203.018	47.3191	2.8036	104.127	4.40391	66.2033	8.64139	69.4859		344.272	21.6996	122.229	65.7415
1022T331	LTBI	LPS	12.6583	4.08319	6.49968	13.0983	1.99996	23.1159	36.3039	82.9738	297.824	39.4398	3.81962	91.535	5.22972	41.8205	12.5883	82.5704		264.872	11.7789	79.8456	41.2451
1021T331	LTBI	LPS	12.9475		11.1077	25.5954	2.37154	23.1796	37.6762	64.2265	291.658	64.2384	4.91779	156.524	7.55789	59.3852	17.1692	176.368	9.16653	589.303	28.0307	93.757	59.3476
1039T331	LTBI	LPS	18.2274	5.56824	10.0711	28.121	2.45718	28.3038	41.6469	82.3628	211.845	27.2222	5.6683	127.173	6.27198	48.5744	18.8575			164.791	10.163	88.4223	48.5769
1030T331	LTBI	LPS	29.2006	8.55876	9.6851	14.7592	1.27349	38.9495	271.173	35.7291	320.301	75.9732	4.46731	240.217	6.32739	93.6152	14.7386	92.9933		588.496	24.1487	112.741	92.3735
1049T331	LTBI	LPS	31.1268	11.0896	8.60861	21.1082	2.05402	27.3971	41.7765	78.612	223.771	56.2343	6.41217	151.628	8.37979	61.6612	23.6624	123.827	9.85893	596.535	22.795	150.775	61.6435
1020T331	LTBI	LPS	29.5214	5.50765	10.568	53.555	2.4605	52.6047	63.4619	43.2455	239.395	9.62648	2.74355	128.779	4.96752	47.2093	13.7116			134.369	8.50434	113.661	47.2378
1052T331	LTBI	LPS	7.77076	3.91416	9.22811	22.2457	1.65652	21.8843	26.6287	46.6918	211.025	22.9311	2.93164	73.8386	5.43738	38.513	11.4872			203.662	7.23359	95.3889	38.7792
1032T332	TB case	BCG	15.7247			11.2392	1.41519	17.916	21.0309		133.097	46.1442		83.4118		38.2592				278.391	14.2343	113.736	36.4272
1002T332	TB case	BCG	23.5174	2.70295	13.4543	18.0802	1.46285	24.2238	33.0243	27.1966	166.725	108.548	4.74876	66.0944	5.49362	34.2331	7.26436	65.5139	3.68027	209.665	8.19294	70.5841	34.1805
1004T332	TB case	BCG	22.4649		8.16032	5.97213	1.59572	25.9134	36.648	20.0547	282.596	30.3147	3.62042	63.2848	4.30507	25.1574	8.44317			248.304	8.94718	85.5712	24.9424
1003T332	TB case	BCG	26.6811	10.0199		47.5958	5.40912	46.0799	62.6145		308.14	649.275	3.12211	135.992	3.44147	44.7114	7.01225	242.669	22.0197	667.572	21.6164	99.8282	44.4609
1019T332	TB case	BCG	29.3946	6.25999	11.0852	21.024	1.12391	28.7964	34.7489	49.7464	256.883	57.4809	6.68532	127.29	7.06918	61.0783	16.3752			190.31	16.175	198.012	62.1162
1015T332	TB case	BCG	15.2179	1.91464	3.99209	29.7523	1.79008	16.6806	16.775	8.63496	109.821	57.0618	1.52332	46.0478	1.9274	16.4013	5.89603	70.7354		306.055	11.489	55.1263	16.2413
1035T332	TB case	BCG	14.2357		6.28148	6.96557	0.761694	9.68452	13.3543	19.114	92.4361	127.336	1.30772	56.1758	1.60446	20.7111	5.4575	117.645	6.90064	406.59	17.5815	31.1128	20.1917
1038T332	TB case	BCG	13.459	3.82998	22.0444	3.58136	0.545386	10.1229	10.5064	12.2573	63.6172	6.63694	1.80762	20.2705	1.44265	10.5996	3.25926			110.722		29.4581	10.4189
1041T332	TB case	BCG	16.543		4.19552	4.46427	0.692997	11.5016	14.0733	14.4156	85.3055	32.185	2.46352	34.5211	2.15159	14.2886	4.15339			148.447	3.41779	23.5552	14.0949
1036T332	TB case	BCG	15.0237		12.8342	9.14325	0.694208	11.5842	13.4193	17.4389	87.1065	15.624	2.09453	34.7347	1.59386	15.2943	6.53187	73.7368		251.391	7.77381	23.5701	15.1787
1005T332	TB case	BCG	24.6216	2.90748		13.7888	2.16869	42.1324	61.4449		276.717	33.0986	4.20853	210.706	5.25877	80.0564				168.977		146.918	80.1799
1037T332	TB case	BCG	19.2425	4.52643	23.0793	10.6912	2.33663	24.1477	66.3052	47.2365	206.109	12.6102	2.20612	98.4631	2.75425	45.4857	10.8078			90.4722		55.0132	44.4261
1007T332	TB case	BCG	9.05383		21.563	20.45	1.37918	25.7646	32.1749	73.6177	203.142	42.6468		126.214		53.3428	16.3201			291.946	12.4387	96.3931	54.1739
1023T332	TB case	BCG	3.30933		14.3856	19.9159	0.846409	13.8212	18.4787	22.4797	227.138	12.2373		61.3254	3.32582	24.6575	6.19632			145.323		89.3412	24.8241
1024T332	TB case	BCG	53.5441	4.17774	22.3033	68.6654	6.40147	59.5494	86.214	36.5488	245.042	16.1813	2.64569	105.326		68.9169	9.01722			325.858	16.6029	126.199	67.7106
1040T332	TB case	BCG	14.9346	2.24175	20.4681	40.3751	1.50588	26.446	32.1175	24.0862	250.286	30.9372	3.7571	59.524	3.79106	34.3631	5.82397			141.247		134.01	33.1371
1009T332	TB case	BCG	16.4628	3.23613	10.0051	19.8796	2.06001	29.2776	24.9304	91.8299	195.103	17.8362	3.36377	81.9971	3.97687	36.6051	11.7881			141.599		85.9412	36.1557
1010T332	TB case	BCG	17.8332		6.30669	9.27741	1.36023	18.3349	24.8599	50.2201	207.421	51.2551	2.75522	110.16	4.84341	49.7183	12.1468			618.445	15.6854	104.458	48.8312
1014T332	TB case	BCG	24.7108	7.67655		21.6829	1.35081	41.554	51.6495	11.4691	232.692	16.3972	5.02967	133.198	7.41624	44.0298	4.2792			296.396	17.0009	63.4204	45.0261
1016T332	TB case	BCG	33.1877	5.84741		38.6427	3.36826	54.0406	49.8665	24.476	264.495	53.7863	3.82571	121.967	5.63172	53.9511	6.87522			416.859	16.8696	92.5834	54.317
1025T332	TB case	BCG	13.2057		6.12599	5.29848	0.832549	19.7682	25.9322	36.7537	184.462	31.9998	3.47838	65.7588	4.16806	31.9952	8.05014			143.019		123.342	32.2052
1026T332	TB case	BCG	22.0633	8.99116	16.6304	48.1783	2.15108	57.6344	42.731	68.7436	251.167	26.4068	4.01018	137.731	5.1752	55.304	17.0155			176.457	11.0934	75.3464	54.745
1029T332	TB case	BCG	102.512	9.40431	2.82492	29.0836	1.45562	51.1597	35.772	19.8843	202.163	76.0353	4.34439	144.687	6.87403	82.7753	7.10372			489.629	23.6098	117.455	81.5509
1027T332	TB case	BCG	21.1055	4.39187	9.61379	42.1419	2.51163	78.0719	72.7913	25.2431	192.254	38.8191	4.218	171.686	7.34711	66.8705	8.10744	73.042		582.606	25.1173	77.7375	68.0936
1033T332	TB case	BCG	6.38659	4.09605	7.22656	23.8569	2.11523	25.8268	38.3663	32.4678	215.343	222.216	2.60712	108.789	6.10929	44.1203	9.92483	240.673	12.4194	531.618	22.4342	140.219	44.296
1038T331	TB case	LPS	8.98106	1.7203	24.4983		0.852596	10.7629	16.5314	45.6643	140.95	20.5426	2.29181	40.3106	2.57832	21.3925	16.9827			249.605	4.80887	29.1926	21.1704
1009T331	TB case	LPS	8.63408			19.9238		24.3864	13.5838	190.931	138.203	52.6183		84.6012		30.9533	18.6665			432.672	14.2633	72.683	33.237
1037T331	TB case	LPS	22.7645					15.3792	16.072	84.3337	173.42	20.4475		101.22		46.0872	14.567			120.572		86.0665	45.257
1032T331	TB case	LPS	44.2221	6.12203		17.5081	2.40695	38.7233	40.8974	37.8516	251.838	102.078	3.16309	108.018	3.44388	66.8656	11.1507	127.393		729.048	37.853	128.665	66.1328
1035T331	TB case	LPS	33.11	7.50566	14.5338	12.3863	1.38051	29.3099	37.6518	44.7963	255.019	305.013	7.15231	114.249	8.72403	44.9892	18.3311	329.357	15.4205	901.508	35.1961	97.4315	44.3525
1033T331	TB case	LPS	21.268			14.3813	1.4445	28.9083	36.1028	38.3041	280.857	233.603	1.96304	85.2634	2.29854	27.9537	9.35666	313.882	13.9097	560.772	22.5281	175.115	27.4735
1036T331	TB case	LPS	17.583		9.93968	16.96	0.825083	32.3321	32.3734	25.9323	279.842	46.8627	4.26054	53.7083	5.82331	22.6435	5.82578			516.676	19.0988	58.6719	22.7754
1016T331	TB case	LPS	15.9949	2.47699		14.2768	1.22402	16.8423	15.7263		78.4385	55.7779		29.6505	1.16554	14.9089	2.92401	51.366		386.16	16.2238	10.8397	14.3947
1010T331	TB case	LPS	11.5339			3.21735	0.599527	10.2129	12.0865	32.7988	96.4734	48.662		57.4893	1.82118	29.9671	8.64767	108.461	4.70697	597.246	17.0871	28.0399	29.3533
1029T331	TB case	LPS	14.8044	3.34822		8.76126		11.9802	9.57577	24.0365	82.1102	49.9515	1.70802	46.4938	1.566	27.1037	4.42356		3.71812	362.109	16.3158	47.4525	26.943
1025T331	TB case	LPS	12.3077	5.2817	5.33635			22.4012	23.5397	36.3949	164.109	49.6115		40.9649	3.16191	18.2018	9.22618			261.359	12.2941	39.6228	16.9844
1027T331	TB case	LPS	40.9242	5.32353	8.77073	48.6139	3.4192	87.8006	109.238	27.786	248.086	96.7987	3.69556	188.221	5.12198	71.4556	12.8635	196.58	10.3443	1576.87	59.7311	87.5283	71.5461
1014T331	TB case	LPS	17.6676	5.61139		20.6984	1.18414	43.3693	46.0311	65.1655	277.559	94.7159	4.53164	138.054		59.4951	11.0403	200.354		1302.4	60.7684	116.755	58.8645
1003T331	TB case	LPS	25.395			30.6634	2.81888	26.5139	34.2956	9.13816	184.926	856.787		193.878		38.9827	4.66949	603.805	31.1631	1182.92	44.2097	52.7481	38.6483
1015T331	TB case	LPS	13.1342	4.22496	7.15614	26.0183	1.30981	23.3324	26.6869	66.1901	292.321	34.0304	2.81334	84.2111	4.6338	30.6938	5.91993	73.7401		291.776	14.0999	145.61	29.0826
1023T331	TB case	LPS	8.3718			43.466	3.14192	51.8915	60.8885	18.9601	323.772	42.0511	3.39081	168.745	3.75847	62.7082				356.379	15.0389	230.655	62.2562
1040T331	TB case	LPS	21.5028	5.04736	10.9843	37.001	1.53378	27.7537	31.3898	116.946	302.351	40.3468	6.01855	118.186	6.70869	62.0519	24.9527			205.615		195.086	59.9779
1041T331	TB case	LPS	13.5028		3.63215	9.2594	1.21249	23.588	40.6886	49.6514	281.51	76.7383	3.29876	85.1341	4.73386	36.7162	8.26577	82.4684	6.37583	317.496	13.4537	105.397	36.5813
1026T331	TB case	LPS	24.8315	6.82771	20.8582	38.2976	1.58348	47.2791	38.0827	133.673	263.024	50.061	3.40159	141.922	4.78335	54.4981	23.8397			272.05	14.9309	102.808	54.7418
1002T331	TB case	LPS	8.94846	4.43826	11.2623		0.56205	17.0847	29.3893	55.1719	147.211	111.699	4.04619	51.0575	5.67242	27.826	14.1051	104.076		315.649	15.7107	53.4176	27.8685
1019T331	TB case	LPS	10.9123	5.08404	4.54122	15.0236	1.22829	21.3877	21.8259	46.2566	200.367	62.1871	2.71697	54.1103	4.44504	24.9645	9.92953	98.8108		347.488	20.2715	46.552	25.8411
1005T331	TB case	LPS	19.3042	8.60618		10.9122	2.00477	32.3066	43.8334		239.33	43.4102	2.92862	99.2512	8.57467	41.6854	2.91518			289.646	11.3392	76.1585	41.6615
1004T331	TB case	LPS	12.1899	2.72199	5.22582	8.56794	1.19138	19.5351	24.7737	49.8868	238.812	60.4866	3.45498	68.8875	5.37172	27.7735	11.9667	174.658	9.1068	606.036	15.5216	83.7678	27.3667
1024T331	TB case	LPS	18.9593	5.16602	43.7055	57.5921	4.53418	37.6186	53.9091	69.2701	197.128	30.3613	2.82869	81.4099	5.29117	39.7971	21.7253			541.903	23.6048	69.1077	39.4178
1007T331	TB case	LPS	60.1345	5.3206	13.6211	27.6622	3.33556	36.4732	46.1012	57.2582	171.789	93.0065	4.11397	134.289	6.69245	60.7107	17.8723	156.316	9.08401	621.671	11.7432	157.823	59.2448
